# Supplementary material for: Targeting tumor–stromal interactions in triple-negative breast cancer using a human vascularized micro-tumor model
Source: Breast Cancer Res. 2024 Jan 5;26:5. doi: 10.1186/s13058-023-01760-y (PMC10768273; doi:10.1186/s13058-023-01760-y)
Supplement: Supplementary file 2 — Additional file 2: Table S1. Integrated dataset for VMOs and VMTs with all DEGs. [file 13058_2023_1760_MOESM2_ESM.csv]

	X	p_val	avg_log2FC	pct.1	pct.2	p_val_adj	cluster	gene
1	GINS2	2.65782452873056e-100	0.70047679970594	0.822	0.199	6.04123515380456e-96	Cycling-VMO MDA-MB-231	GINS2
2	UHRF1	7.86300752620907e-96	0.83618601302895	0.872	0.251	1.78726161070732e-91	Cycling-VMO MDA-MB-231	UHRF1
3	GINS4	1.22426135533407e-95	0.413910020823191	0.733	0.164	2.78274606067433e-91	Cycling-VMO MDA-MB-231	GINS4
4	EBF2	2.42648279205715e-94	0.416432788767376	0.7	0.144	5.51539538634591e-90	Cycling-VMO MDA-MB-231	EBF2
5	CLSPN	5.31700738430106e-93	0.944199540611285	0.839	0.222	1.20855577845163e-88	Cycling-VMO MDA-MB-231	CLSPN
6	STXBP6	1.65527127038327e-88	0.484470491173365	0.744	0.169	3.76243159758117e-84	Cycling-VMO MDA-MB-231	STXBP6
7	TCF19	4.98902052226708e-88	0.727754519033276	0.806	0.221	1.13400436471131e-83	Cycling-VMO MDA-MB-231	TCF19
8	POLQ	1.11266357256626e-86	0.310889696985864	0.55	0.098	2.52908430044312e-82	Cycling-VMO MDA-MB-231	POLQ
9	SHCBP1	1.83900183410487e-85	0.655638994411746	0.744	0.187	4.18005116892038e-81	Cycling-VMO MDA-MB-231	SHCBP1
10	MCM5	7.91075178906169e-85	0.672460302622504	0.856	0.265	1.79811388165372e-80	Cycling-VMO MDA-MB-231	MCM5
11	EXO1	9.81274067528017e-85	0.363277035077819	0.539	0.097	2.23043595549118e-80	Cycling-VMO MDA-MB-231	EXO1
12	MYBL2	6.12583509583939e-84	0.690833105470394	0.828	0.221	1.39240231728429e-79	Cycling-VMO MDA-MB-231	MYBL2
13	TK1	1.20478701939804e-83	0.930534670542403	0.956	0.333	2.73848089509176e-79	Cycling-VMO MDA-MB-231	TK1
14	PSMC3IP	1.44729431893533e-83	0.609397765385472	0.844	0.245	3.28969998694e-79	Cycling-VMO MDA-MB-231	PSMC3IP
15	ASF1B	4.13423797942366e-82	0.392539884963282	0.678	0.147	9.39712292722997e-78	Cycling-VMO MDA-MB-231	ASF1B
16	DTL	1.26510415877711e-81	0.482519695415417	0.644	0.14	2.87558175290037e-77	Cycling-VMO MDA-MB-231	DTL
17	RAD51AP1	2.27570085429545e-79	0.494675706595579	0.683	0.163	5.17266804181356e-75	Cycling-VMO MDA-MB-231	RAD51AP1
18	SKA3	1.04664476648085e-78	0.526679379953002	0.706	0.174	2.37902355421098e-74	Cycling-VMO MDA-MB-231	SKA3
19	FANCA	8.87415390909427e-78	0.555926032755376	0.739	0.203	2.01709518353713e-73	Cycling-VMO MDA-MB-231	FANCA
20	FBLN5	1.97478977846133e-76	1.75570126091961	1	0.61	4.4886971664426e-72	Cycling-VMO MDA-MB-231	FBLN5
21	WDR76	2.02001445935544e-76	0.438415740805434	0.689	0.172	4.59149286611491e-72	Cycling-VMO MDA-MB-231	WDR76
22	HELLS	3.70984865238181e-75	0.934082696794689	0.872	0.326	8.43248598686385e-71	Cycling-VMO MDA-MB-231	HELLS
23	CDC6	4.89238165961986e-75	0.606636255497433	0.756	0.211	1.1120383512316e-70	Cycling-VMO MDA-MB-231	CDC6
24	ANLN	6.59457590491083e-75	0.781004693680668	0.794	0.226	1.49894710318623e-70	Cycling-VMO MDA-MB-231	ANLN
25	ST6GAL2	1.2031204542553e-74	0.308641082155471	0.411	0.063	2.7346927925223e-70	Cycling-VMO MDA-MB-231	ST6GAL2
26	GINS1	1.01595278515298e-73	0.36713134626323	0.667	0.16	2.30926068065272e-69	Cycling-VMO MDA-MB-231	GINS1
27	PBK	2.36948638361722e-73	0.746807454077819	0.722	0.192	5.38584254996194e-69	Cycling-VMO MDA-MB-231	PBK
28	FOXM1	1.69273151270653e-72	0.643652702234141	0.883	0.284	3.84757872838194e-68	Cycling-VMO MDA-MB-231	FOXM1
29	CDT1	1.92516070684553e-72	0.459570603621345	0.717	0.189	4.37589028665988e-68	Cycling-VMO MDA-MB-231	CDT1
30	LMNB1	4.39260823862045e-72	0.61853649524764	0.833	0.265	9.98439852638428e-68	Cycling-VMO MDA-MB-231	LMNB1
31	CENPO	5.41845684357974e-72	0.475085963379145	0.756	0.22	1.23161524054567e-67	Cycling-VMO MDA-MB-231	CENPO
32	TRIP13	2.19115487886327e-70	0.49407030299832	0.744	0.21	4.98049503965622e-66	Cycling-VMO MDA-MB-231	TRIP13
33	CENPU	9.22651652674855e-70	0.353516699625965	0.678	0.163	2.09718720652994e-65	Cycling-VMO MDA-MB-231	CENPU
34	DIAPH3	1.17664288767355e-69	0.723556946958277	0.828	0.272	2.67450928368197e-65	Cycling-VMO MDA-MB-231	DIAPH3
35	SPC25	3.07150625755146e-69	0.525028621296281	0.606	0.143	6.98153372341448e-65	Cycling-VMO MDA-MB-231	SPC25
36	PRC1	3.40100751833046e-69	0.435339307562842	0.694	0.178	7.73049008916513e-65	Cycling-VMO MDA-MB-231	PRC1
37	POLE	5.77659900644968e-69	0.389930718814396	0.733	0.211	1.31302095416601e-64	Cycling-VMO MDA-MB-231	POLE
38	FEN1	6.70716109915807e-69	0.733458570596045	0.839	0.297	1.52453771783863e-64	Cycling-VMO MDA-MB-231	FEN1
39	NCAPG	8.06180441235232e-69	0.452025123630575	0.65	0.161	1.83244814292768e-64	Cycling-VMO MDA-MB-231	NCAPG
40	KIF18A	8.96938438274354e-69	0.331235953688476	0.639	0.153	2.03874107019761e-64	Cycling-VMO MDA-MB-231	KIF18A
41	CHAF1A	1.68863313756936e-68	0.615566939794929	0.794	0.263	3.83826312169516e-64	Cycling-VMO MDA-MB-231	CHAF1A
42	MCM10	2.26046739853731e-68	0.384005725993722	0.589	0.131	5.1380423968753e-64	Cycling-VMO MDA-MB-231	MCM10
43	PKMYT1	7.05406217129411e-68	0.387945122402303	0.583	0.134	1.60338833153515e-63	Cycling-VMO MDA-MB-231	PKMYT1
44	ATAD2	1.3019151107687e-67	0.753711536653231	0.861	0.311	2.95925304677726e-63	Cycling-VMO MDA-MB-231	ATAD2
45	XRCC2	2.05842094603959e-67	0.352244312181862	0.606	0.142	4.67879081034798e-63	Cycling-VMO MDA-MB-231	XRCC2
46	TMEFF2	4.78988019093325e-67	1.15394706021526	0.822	0.274	1.08873976739913e-62	Cycling-VMO MDA-MB-231	TMEFF2
47	BRIP1	6.92811664462694e-67	0.373337385606388	0.528	0.116	1.5747609133237e-62	Cycling-VMO MDA-MB-231	BRIP1
48	MCM4	9.27879476191823e-67	0.67653852586308	0.867	0.33	2.10907004938401e-62	Cycling-VMO MDA-MB-231	MCM4
49	MCM2	1.14313737017753e-66	0.421704770334267	0.683	0.186	2.59835124241353e-62	Cycling-VMO MDA-MB-231	MCM2
50	ESCO2	2.09806679847498e-66	0.386645519109738	0.544	0.12	4.76890583293362e-62	Cycling-VMO MDA-MB-231	ESCO2
51	FANCB	2.18796017361853e-66	0.29859311875497	0.589	0.138	4.97323347463492e-62	Cycling-VMO MDA-MB-231	FANCB
52	PRRX1	4.88130707390412e-66	1.17432312160413	1	0.502	1.10952109789841e-61	Cycling-VMO MDA-MB-231	PRRX1
53	HIST1H1B	7.6168648115724e-66	0.513086713995978	0.4	0.066	1.73131337167041e-61	Cycling-VMO MDA-MB-231	HIST1H1B
54	SKA1	9.40662714583546e-66	0.395442349364404	0.606	0.144	2.1381263502484e-61	Cycling-VMO MDA-MB-231	SKA1
55	ASPM	2.2119785982319e-65	0.767829227549946	0.733	0.204	5.0278273537811e-61	Cycling-VMO MDA-MB-231	ASPM
56	ZYX	2.53896639033647e-65	1.03729419527566	0.994	0.796	5.7710706052348e-61	Cycling-VMO MDA-MB-231	ZYX
57	C21orf58	7.24794748615021e-65	0.404159057426185	0.617	0.16	1.64745846360194e-60	Cycling-VMO MDA-MB-231	C21orf58
58	BRCA1	1.00735225050232e-64	0.635741690411855	0.75	0.246	2.28971166539178e-60	Cycling-VMO MDA-MB-231	BRCA1
59	HS3ST3A1	1.1851259881557e-64	0.526561308486706	0.794	0.264	2.69379137107792e-60	Cycling-VMO MDA-MB-231	HS3ST3A1
60	TUBB6	1.78009252559063e-64	1.01185822387302	0.994	0.829	4.0461503106675e-60	Cycling-VMO MDA-MB-231	TUBB6
61	PTGER2	2.98768538427152e-64	0.563248083781791	0.794	0.262	6.79100887844916e-60	Cycling-VMO MDA-MB-231	PTGER2
62	LMNB2	4.20869809726412e-64	0.890859085712993	0.989	0.589	9.56637077508134e-60	Cycling-VMO MDA-MB-231	LMNB2
63	GTSE1	4.48037153733559e-64	0.698493091712922	0.661	0.177	1.01838845043638e-59	Cycling-VMO MDA-MB-231	GTSE1
64	KNTC1	5.53349273411748e-63	0.277209918436388	0.639	0.166	1.2577628984649e-58	Cycling-VMO MDA-MB-231	KNTC1
65	BARD1	5.90753655557341e-63	0.481721694173941	0.783	0.258	1.34278305908184e-58	Cycling-VMO MDA-MB-231	BARD1
66	BIRC5	1.49832374856728e-62	0.773683362727673	0.856	0.293	3.40568988049343e-58	Cycling-VMO MDA-MB-231	BIRC5
67	PCLAF	4.17367765211996e-62	0.9205920595549	0.933	0.365	9.48676930326867e-58	Cycling-VMO MDA-MB-231	PCLAF
68	MELK	5.13006012619129e-62	0.482155361942712	0.756	0.238	1.16606266668328e-57	Cycling-VMO MDA-MB-231	MELK
69	CENPM	7.36417521853006e-62	0.423691623004429	0.744	0.223	1.67387702717188e-57	Cycling-VMO MDA-MB-231	CENPM
70	HMMR	8.6534985898385e-62	0.473248918719602	0.628	0.16	1.96694022947029e-57	Cycling-VMO MDA-MB-231	HMMR
71	ORC6	9.39554679203108e-62	0.559914711915852	0.761	0.245	2.13560778582866e-57	Cycling-VMO MDA-MB-231	ORC6
72	CBX5	1.05737617790228e-61	0.913324849609547	0.989	0.773	2.40341605237188e-57	Cycling-VMO MDA-MB-231	CBX5
73	IQGAP3	1.06870393143325e-61	0.300181506037823	0.567	0.134	2.42916403614777e-57	Cycling-VMO MDA-MB-231	IQGAP3
74	MKI67	1.27977229568357e-61	1.08644859514411	0.772	0.245	2.90892242808876e-57	Cycling-VMO MDA-MB-231	MKI67
75	NCAPG2	1.62151678174257e-61	0.423044714015831	0.767	0.243	3.68570764490085e-57	Cycling-VMO MDA-MB-231	NCAPG2
76	RFC3	3.51720285840728e-61	0.433849708112914	0.694	0.205	7.99460209715975e-57	Cycling-VMO MDA-MB-231	RFC3
77	FAM111B	4.10942314389872e-61	0.297453201519969	0.428	0.08	9.34071880608179e-57	Cycling-VMO MDA-MB-231	FAM111B
78	KIF11	4.17587667436901e-61	0.615018713644574	0.661	0.188	9.49176768084077e-57	Cycling-VMO MDA-MB-231	KIF11
79	ATAD5	7.92642811349062e-61	0.444046458144072	0.728	0.221	1.80167711019642e-56	Cycling-VMO MDA-MB-231	ATAD5
80	GMNN	1.01754796177184e-60	0.703860520093346	0.911	0.406	2.31288651710739e-56	Cycling-VMO MDA-MB-231	GMNN
81	ARHGAP11A	1.48486378521985e-60	0.666464356341324	0.744	0.242	3.37509538380472e-56	Cycling-VMO MDA-MB-231	ARHGAP11A
82	HMGB1	3.07027872828081e-60	1.17964108842946	1	0.942	6.97874354938228e-56	Cycling-VMO MDA-MB-231	HMGB1
83	MMS22L	5.78265753494423e-60	0.466116178355881	0.772	0.258	1.31439805769282e-55	Cycling-VMO MDA-MB-231	MMS22L
84	C12orf75	6.67873300319694e-60	1.21861975593408	1	0.803	1.51807601162666e-55	Cycling-VMO MDA-MB-231	C12orf75
85	TIMELESS	1.00105669385431e-59	0.398919360638042	0.778	0.274	2.27540186513085e-55	Cycling-VMO MDA-MB-231	TIMELESS
86	RECQL4	1.12445139855975e-59	0.319849843060695	0.639	0.173	2.55587802892632e-55	Cycling-VMO MDA-MB-231	RECQL4
87	CCNA2	1.44297699583537e-59	0.82107460294497	0.739	0.227	3.2798867115338e-55	Cycling-VMO MDA-MB-231	CCNA2
88	CDCA5	3.70332941115177e-59	0.488473807799588	0.656	0.179	8.41766775154796e-55	Cycling-VMO MDA-MB-231	CDCA5
89	KNL1	4.38513497030428e-59	0.454389968927412	0.644	0.18	9.96741178750164e-55	Cycling-VMO MDA-MB-231	KNL1
90	CIT	5.15648112136921e-59	0.372043119393609	0.672	0.189	1.17206815888722e-54	Cycling-VMO MDA-MB-231	CIT
91	DHFR	5.2453215518382e-59	0.781296854496079	0.889	0.405	1.19226158873282e-54	Cycling-VMO MDA-MB-231	DHFR
92	KIF20B	6.42645313342248e-59	0.63388171790506	0.85	0.308	1.46073279722693e-54	Cycling-VMO MDA-MB-231	KIF20B
93	POLA2	8.27514354762849e-59	0.338712609311249	0.633	0.178	1.88094012837596e-54	Cycling-VMO MDA-MB-231	POLA2
94	KIFC1	9.09383412894095e-59	0.379035716788424	0.583	0.144	2.06702849750828e-54	Cycling-VMO MDA-MB-231	KIFC1
95	FGF5	1.10543570799227e-58	0.730241182731297	0.8	0.288	2.51265536426644e-54	Cycling-VMO MDA-MB-231	FGF5
96	ALCAM	1.19244109758525e-58	1.11129094935823	1	0.774	2.71041861481127e-54	Cycling-VMO MDA-MB-231	ALCAM
97	KPNB1	2.14524222825914e-58	0.810177823862697	0.994	0.905	4.87613558483302e-54	Cycling-VMO MDA-MB-231	KPNB1
98	HNRNPAB	2.24994973205608e-58	0.907385498723374	0.994	0.868	5.11413574096347e-54	Cycling-VMO MDA-MB-231	HNRNPAB
99	BUB1B	3.23537185465649e-58	0.285861644135828	0.567	0.136	7.3540002256342e-54	Cycling-VMO MDA-MB-231	BUB1B
100	E2F1	4.19447413829606e-58	0.52284245575478	0.672	0.196	9.53403971634694e-54	Cycling-VMO MDA-MB-231	E2F1
101	SMC4	4.60861573204104e-58	1.05779027090272	0.983	0.583	1.04753835589293e-53	Cycling-VMO MDA-MB-231	SMC4
102	TUBB	4.6114534384023e-58	1.05164643556071	0.994	0.926	1.04818336654884e-53	Cycling-VMO MDA-MB-231	TUBB
103	S1PR3	5.59618889797476e-58	0.432907610438004	0.689	0.197	1.27201373650966e-53	Cycling-VMO MDA-MB-231	S1PR3
104	CEP55	7.09247730267481e-58	0.564696582152462	0.728	0.213	1.61212009089799e-53	Cycling-VMO MDA-MB-231	CEP55
105	ATP10A	7.87429674678622e-58	0.317218879475368	0.644	0.175	1.78982765054451e-53	Cycling-VMO MDA-MB-231	ATP10A
106	KIF18B	1.31745671779913e-57	0.308214180293455	0.506	0.113	2.99457911955743e-53	Cycling-VMO MDA-MB-231	KIF18B
107	TOP2A	5.60019057092628e-57	0.95497162606785	0.778	0.262	1.27292331677154e-52	Cycling-VMO MDA-MB-231	TOP2A
108	KIF23	6.60201043398363e-57	0.581498168479285	0.694	0.218	1.50063697164448e-52	Cycling-VMO MDA-MB-231	KIF23
109	UGP2	9.15812771970542e-57	1.05861772891255	1	0.811	2.08164243068904e-52	Cycling-VMO MDA-MB-231	UGP2
110	DOCK10	1.06596552213327e-56	0.458643409006033	0.85	0.336	2.42293963180892e-52	Cycling-VMO MDA-MB-231	DOCK10
111	SGO1	1.47053886270673e-56	0.346099465147223	0.639	0.165	3.3425348349324e-52	Cycling-VMO MDA-MB-231	SGO1
112	ZWINT	1.61269798267536e-56	0.429286678248458	0.722	0.216	3.66566251462108e-52	Cycling-VMO MDA-MB-231	ZWINT
113	TYMS	2.11409579381105e-56	0.949166561606931	0.917	0.427	4.80533973933251e-52	Cycling-VMO MDA-MB-231	TYMS
114	RRM1	2.39994945125231e-56	0.764748185781428	0.911	0.451	5.4550851026965e-52	Cycling-VMO MDA-MB-231	RRM1
115	CENPK	2.78093568511908e-56	0.758558723424846	0.839	0.352	6.32106681227566e-52	Cycling-VMO MDA-MB-231	CENPK
116	EIF1AX	3.81641577994402e-56	0.891749543479279	1	0.889	8.67471306781276e-52	Cycling-VMO MDA-MB-231	EIF1AX
117	FKBP5	4.62089214576656e-56	0.972840272258355	0.989	0.732	1.05032878473274e-51	Cycling-VMO MDA-MB-231	FKBP5
118	PIMREG	6.15412038848873e-56	0.348694670309488	0.544	0.133	1.39883156430349e-51	Cycling-VMO MDA-MB-231	PIMREG
119	MCM8	8.07018605686145e-56	0.428673177114277	0.756	0.254	1.83435329072461e-51	Cycling-VMO MDA-MB-231	MCM8
120	RFC5	1.20666450847641e-55	0.332240892908887	0.744	0.239	2.74274842776688e-51	Cycling-VMO MDA-MB-231	RFC5
121	BASP1	1.8755879702746e-55	0.95499839081331	1	0.773	4.26321145643416e-51	Cycling-VMO MDA-MB-231	BASP1
122	NEBL	4.67409294606194e-55	0.521144607215514	0.817	0.294	1.06242132663988e-50	Cycling-VMO MDA-MB-231	NEBL
123	TPX2	1.14223443540413e-54	0.864281016454849	0.883	0.347	2.59629887167358e-50	Cycling-VMO MDA-MB-231	TPX2
124	DSN1	1.85854621536818e-54	0.422953603877744	0.767	0.271	4.22447554753188e-50	Cycling-VMO MDA-MB-231	DSN1
125	NCAPH	2.38564074183052e-54	0.252279447313117	0.517	0.121	5.42256140618078e-50	Cycling-VMO MDA-MB-231	NCAPH
126	ANKRD1	5.19326674121893e-54	1.89735186746205	0.833	0.362	1.18042953027906e-49	Cycling-VMO MDA-MB-231	ANKRD1
127	NUF2	5.53013224926385e-54	0.529334949981659	0.639	0.176	1.25699906025767e-49	Cycling-VMO MDA-MB-231	NUF2
128	TRNP1	1.17131750244496e-53	0.92443935562959	0.967	0.549	2.66240468305738e-49	Cycling-VMO MDA-MB-231	TRNP1
129	CENPJ	1.67276915946999e-53	0.366385250700591	0.739	0.251	3.80220429947529e-49	Cycling-VMO MDA-MB-231	CENPJ
130	CAP1	2.38353257160961e-53	0.701355820508895	0.994	0.889	5.41776953526865e-49	Cycling-VMO MDA-MB-231	CAP1
131	BRCA2	3.54843473079597e-53	0.742780293927447	0.794	0.34	8.06559214309923e-49	Cycling-VMO MDA-MB-231	BRCA2
132	UBASH3B	4.03366657909051e-53	0.552765053732257	0.878	0.378	9.16852413427274e-49	Cycling-VMO MDA-MB-231	UBASH3B
133	HIVEP3	4.73876111736868e-53	0.736787267152091	0.894	0.443	1.0771204019779e-48	Cycling-VMO MDA-MB-231	HIVEP3
134	MEIS2	6.28847298218876e-53	0.900190415214712	0.95	0.612	1.42936990885151e-48	Cycling-VMO MDA-MB-231	MEIS2
135	CENPW	6.4332487947781e-53	0.611540297600947	0.9	0.38	1.46227745105306e-48	Cycling-VMO MDA-MB-231	CENPW
136	CDCA7	7.3688071292653e-53	0.480501116589518	0.694	0.216	1.674929860482e-48	Cycling-VMO MDA-MB-231	CDCA7
137	CDCA8	9.91933915966551e-53	0.43045253350805	0.572	0.149	2.25466579099197e-48	Cycling-VMO MDA-MB-231	CDCA8
138	HS6ST1	1.06659172195385e-52	0.866332268000443	0.839	0.397	2.4243629840011e-48	Cycling-VMO MDA-MB-231	HS6ST1
139	TRAM2	2.32287571707386e-52	0.814270772434073	1	0.801	5.27989650490889e-48	Cycling-VMO MDA-MB-231	TRAM2
140	SPDL1	2.91266491933968e-52	0.834409393138174	0.906	0.483	6.6204873616591e-48	Cycling-VMO MDA-MB-231	SPDL1
141	LRRC59	3.31549081178747e-52	0.767458846353664	1	0.851	7.53611061519291e-48	Cycling-VMO MDA-MB-231	LRRC59
142	MAD2L1	5.94704623957953e-52	0.456809542825727	0.789	0.28	1.35176361025643e-47	Cycling-VMO MDA-MB-231	MAD2L1
143	RBL1	9.83358409944693e-52	0.396027147795253	0.672	0.217	2.23517366580429e-47	Cycling-VMO MDA-MB-231	RBL1
144	FANCI	1.20702249505496e-51	0.409762213056543	0.756	0.254	2.74356213125992e-47	Cycling-VMO MDA-MB-231	FANCI
145	CDKN2C	1.45578647735329e-51	0.398251763265825	0.717	0.249	3.30900266302403e-47	Cycling-VMO MDA-MB-231	CDKN2C
146	GCNT1	1.99756501670268e-51	0.599822883656435	0.939	0.465	4.54046528296519e-47	Cycling-VMO MDA-MB-231	GCNT1
147	NSD2	2.65409662509669e-51	0.795751949823614	0.972	0.596	6.03276162884477e-47	Cycling-VMO MDA-MB-231	NSD2
148	PRR11	4.96495366351878e-51	0.593992793476573	0.789	0.286	1.12853396771782e-46	Cycling-VMO MDA-MB-231	PRR11
149	RFLNB	6.62345311468986e-51	0.740460731670811	0.989	0.623	1.505510892969e-46	Cycling-VMO MDA-MB-231	RFLNB
150	KIF2C	7.93509862287995e-51	0.396050494484204	0.578	0.16	1.80364791698061e-46	Cycling-VMO MDA-MB-231	KIF2C
151	CENPE	1.44199964719955e-50	0.600844012522971	0.689	0.222	3.27766519808457e-46	Cycling-VMO MDA-MB-231	CENPE
152	SMIM10	2.23282225483178e-50	0.34289967955014	0.789	0.287	5.07520498523265e-46	Cycling-VMO MDA-MB-231	SMIM10
153	TMPO	3.2184217315696e-50	0.927989409418792	0.95	0.581	7.31547259585771e-46	Cycling-VMO MDA-MB-231	TMPO
154	CREB3L1	8.94583368815589e-50	0.939600872276709	0.989	0.638	2.03338799731783e-45	Cycling-VMO MDA-MB-231	CREB3L1
155	KIF4A	9.60648322036751e-50	0.274646172094826	0.572	0.153	2.18355363598954e-45	Cycling-VMO MDA-MB-231	KIF4A
156	CKAP2L	1.31275482063263e-49	0.281800883373208	0.539	0.139	2.98389170729797e-45	Cycling-VMO MDA-MB-231	CKAP2L
157	DNMT1	3.77620232852416e-49	0.77389352448767	0.983	0.683	8.58330789273541e-45	Cycling-VMO MDA-MB-231	DNMT1
158	WNT5B	4.63729294326464e-49	0.764884470879004	0.972	0.527	1.05405668600405e-44	Cycling-VMO MDA-MB-231	WNT5B
159	FGF1	1.27569360997311e-48	0.449879891181637	0.711	0.239	2.89965157546888e-44	Cycling-VMO MDA-MB-231	FGF1
160	ACTB	2.24032939725605e-48	0.660913724208529	1	0.988	5.092268719963e-44	Cycling-VMO MDA-MB-231	ACTB
161	MYBL1	2.88056841687535e-48	0.270241178933471	0.561	0.155	6.54753201155767e-44	Cycling-VMO MDA-MB-231	MYBL1
162	CDC25A	3.00323368089615e-48	0.259016644043274	0.506	0.131	6.82635015667695e-44	Cycling-VMO MDA-MB-231	CDC25A
163	SPOCD1	4.26611038509152e-48	0.606938525174995	0.867	0.377	9.69686890531303e-44	Cycling-VMO MDA-MB-231	SPOCD1
164	TWIST1	6.17878432466723e-48	0.736245244316817	1	0.508	1.40443767699686e-43	Cycling-VMO MDA-MB-231	TWIST1
165	MIS18A	8.01304592219102e-48	0.369661973341349	0.761	0.289	1.82136533811402e-43	Cycling-VMO MDA-MB-231	MIS18A
166	SLC8A1	8.05769309976954e-48	0.475413648076262	0.844	0.333	1.83151364157762e-43	Cycling-VMO MDA-MB-231	SLC8A1
167	CENPN	1.35076708735205e-47	0.525063061576118	0.883	0.377	3.07029358955122e-43	Cycling-VMO MDA-MB-231	CENPN
168	CDCA2	1.70611521935383e-47	0.359765582064722	0.522	0.139	3.87799989359125e-43	Cycling-VMO MDA-MB-231	CDCA2
169	ZWILCH	2.18513142765929e-47	0.397058849154164	0.778	0.313	4.96680373506957e-43	Cycling-VMO MDA-MB-231	ZWILCH
170	ITGBL1	3.87231076387093e-47	0.674056992301593	0.961	0.473	8.80176236627863e-43	Cycling-VMO MDA-MB-231	ITGBL1
171	VCL	9.544034770157e-47	0.704784374495615	1	0.794	2.16935910325669e-42	Cycling-VMO MDA-MB-231	VCL
172	RANBP1	1.58571605147594e-46	0.846480515162157	1	0.881	3.60433258500482e-42	Cycling-VMO MDA-MB-231	RANBP1
173	PCNA	2.02058718877541e-46	0.75388659348583	0.922	0.55	4.5927946800865e-42	Cycling-VMO MDA-MB-231	PCNA
174	CCDC80	2.20286624260595e-46	1.06067474405159	1	0.787	5.00711496944333e-42	Cycling-VMO MDA-MB-231	CCDC80
175	DIRAS3	2.62446032372481e-46	0.822989169249956	0.372	0.078	5.96539831582649e-42	Cycling-VMO MDA-MB-231	DIRAS3
176	MCM6	6.81799491287274e-46	0.433215116464749	0.744	0.291	1.54973024369597e-41	Cycling-VMO MDA-MB-231	MCM6
177	USP1	6.83513289908254e-46	0.768597168486271	0.917	0.558	1.55362570796146e-41	Cycling-VMO MDA-MB-231	USP1
178	DEPDC1	8.37464960461579e-46	0.461208894096732	0.6	0.181	1.90355785512917e-41	Cycling-VMO MDA-MB-231	DEPDC1
179	CIP2A	8.46725147710119e-46	0.322559000196298	0.65	0.212	1.9246062607451e-41	Cycling-VMO MDA-MB-231	CIP2A
180	RACGAP1	9.58024665058886e-46	0.415855913919515	0.667	0.228	2.17759006367885e-41	Cycling-VMO MDA-MB-231	RACGAP1
181	HIC1	2.09392205927886e-45	0.550934465163909	0.85	0.373	4.75948484074084e-41	Cycling-VMO MDA-MB-231	HIC1
182	POU3F3	2.6707347007067e-45	0.300380805120001	0.478	0.117	6.07057997470633e-41	Cycling-VMO MDA-MB-231	POU3F3
183	CENPH	3.41002599082721e-45	0.34738653868551	0.75	0.281	7.75098907715025e-41	Cycling-VMO MDA-MB-231	CENPH
184	PAK1	3.92579804696638e-45	0.473390545884157	0.878	0.424	8.92333896075458e-41	Cycling-VMO MDA-MB-231	PAK1
185	CCNB2	4.88837957986791e-45	0.345110409884589	0.678	0.222	1.11112867850398e-40	Cycling-VMO MDA-MB-231	CCNB2
186	NUCKS1	7.70431202582e-45	0.716345073705367	0.989	0.92	1.75119012346889e-40	Cycling-VMO MDA-MB-231	NUCKS1
187	TPM4	1.51269624838609e-44	0.637101893578606	1	0.971	3.43835857258157e-40	Cycling-VMO MDA-MB-231	TPM4
188	RMRP	2.34772168469606e-44	0.362472395813751	0.594	0.185	5.33637138931415e-40	Cycling-VMO MDA-MB-231	RMRP
189	EZH2	2.88499867363935e-44	0.471724119119886	0.789	0.337	6.55760198518224e-40	Cycling-VMO MDA-MB-231	EZH2
190	APPL2	3.12590521812107e-44	0.580718233937962	0.956	0.569	7.10518256078918e-40	Cycling-VMO MDA-MB-231	APPL2
191	HNRNPD	3.39366423642009e-44	0.786495787898633	0.994	0.844	7.71379880938287e-40	Cycling-VMO MDA-MB-231	HNRNPD
192	NOP56	3.9209042966037e-44	0.745364706658123	0.983	0.763	8.91221546618022e-40	Cycling-VMO MDA-MB-231	NOP56
193	RPL39L	4.23530303845783e-44	0.590055128572487	0.928	0.497	9.62684380641465e-40	Cycling-VMO MDA-MB-231	RPL39L
194	DNAJC9	4.27679208611863e-44	0.633846603305771	0.917	0.515	9.72114841174765e-40	Cycling-VMO MDA-MB-231	DNAJC9
195	PRKCA	5.03792282834421e-44	0.522931266037472	0.961	0.586	1.14511985888264e-39	Cycling-VMO MDA-MB-231	PRKCA
196	NF2	5.07638680569468e-44	0.573783171043314	0.972	0.587	1.1538627209344e-39	Cycling-VMO MDA-MB-231	NF2
197	TAGLN2	5.44702470451264e-44	0.64251490544019	1	0.935	1.23810871533572e-39	Cycling-VMO MDA-MB-231	TAGLN2
198	TBX3	9.02124474311325e-44	0.605635898806185	0.833	0.36	2.05052893010964e-39	Cycling-VMO MDA-MB-231	TBX3
199	RFC4	1.96006998145827e-43	0.42973230516898	0.783	0.332	4.45523906785466e-39	Cycling-VMO MDA-MB-231	RFC4
200	TRA2B	2.2789115927149e-43	0.64208672955133	0.994	0.781	5.17996605024098e-39	Cycling-VMO MDA-MB-231	TRA2B
201	SMC2	2.4507291805475e-43	0.616783036432256	0.928	0.518	5.57050742738447e-39	Cycling-VMO MDA-MB-231	SMC2
202	CCBE1	2.72243561019518e-43	0.647508357299243	0.939	0.479	6.18809614197365e-39	Cycling-VMO MDA-MB-231	CCBE1
203	AURKB	8.56006365639292e-43	0.375863020198142	0.556	0.161	1.94570246909811e-38	Cycling-VMO MDA-MB-231	AURKB
204	DLGAP5	9.05777225155076e-43	0.370059639887794	0.6	0.179	2.05883163277749e-38	Cycling-VMO MDA-MB-231	DLGAP5
205	TFDP1	9.12083901956235e-43	0.643664506953298	0.978	0.68	2.07316670914652e-38	Cycling-VMO MDA-MB-231	TFDP1
206	PRKDC	1.16106828821111e-42	0.61974603162969	0.994	0.854	2.63910821910385e-38	Cycling-VMO MDA-MB-231	PRKDC
207	NCAPH2	1.63833935205279e-42	0.310110395436306	0.756	0.308	3.72394534721599e-38	Cycling-VMO MDA-MB-231	NCAPH2
208	DLEU2	2.08755206258411e-42	0.281203101274337	0.683	0.236	4.74500583825369e-38	Cycling-VMO MDA-MB-231	DLEU2
209	HNRNPR	2.66861414191055e-42	0.682297770435627	1	0.845	6.06575994456268e-38	Cycling-VMO MDA-MB-231	HNRNPR
210	SGO2	2.73753677482512e-42	0.459010605857954	0.706	0.26	6.2224210891775e-38	Cycling-VMO MDA-MB-231	SGO2
211	HOXC9	2.89744951659351e-42	0.474538638958624	0.9	0.416	6.58590275121705e-38	Cycling-VMO MDA-MB-231	HOXC9
212	NCAPD2	3.43531575356304e-42	0.441394643682644	0.828	0.366	7.80847270784878e-38	Cycling-VMO MDA-MB-231	NCAPD2
213	EMP2	3.86767584783605e-42	0.476395349508824	0.933	0.503	8.79122720213134e-38	Cycling-VMO MDA-MB-231	EMP2
214	CDCA4	4.32950236639996e-42	0.598071112719924	0.839	0.433	9.84095887882711e-38	Cycling-VMO MDA-MB-231	CDCA4
215	GNPNAT1	4.9368350485433e-42	0.727816625166873	0.983	0.71	1.12214260653389e-37	Cycling-VMO MDA-MB-231	GNPNAT1
216	DBF4	5.60710240465079e-42	0.502555093864434	0.85	0.407	1.27449437657712e-37	Cycling-VMO MDA-MB-231	DBF4
217	RFC2	5.76780079567974e-42	0.289598960337486	0.728	0.268	1.31102112085801e-37	Cycling-VMO MDA-MB-231	RFC2
218	TSHZ3	6.11068225397041e-42	0.314910387380967	0.772	0.285	1.38895807632747e-37	Cycling-VMO MDA-MB-231	TSHZ3
219	NEXN	6.65930671358451e-42	0.789073225241055	0.989	0.58	1.51366041599776e-37	Cycling-VMO MDA-MB-231	NEXN
220	CDKN3	1.13967965196782e-41	0.452381300798251	0.839	0.317	2.59049184892286e-37	Cycling-VMO MDA-MB-231	CDKN3
221	H2AFX	1.80896967631184e-41	0.858420300695653	0.928	0.6	4.11178807425681e-37	Cycling-VMO MDA-MB-231	H2AFX
222	PRIM2	1.87993642832228e-41	0.338208106955426	0.783	0.33	4.27309550157654e-37	Cycling-VMO MDA-MB-231	PRIM2
223	ZFHX4	3.02507054762042e-41	0.516724459037474	0.922	0.46	6.87598535474122e-37	Cycling-VMO MDA-MB-231	ZFHX4
224	PRIM1	4.74115642741927e-41	0.275972592899377	0.522	0.159	1.0776648559524e-36	Cycling-VMO MDA-MB-231	PRIM1
225	PCDH9	5.49963536200887e-41	0.778172313687187	0.894	0.463	1.25006711778462e-36	Cycling-VMO MDA-MB-231	PCDH9
226	GNB4	8.00892350462553e-41	0.546201748716631	0.978	0.739	1.82042831260138e-36	Cycling-VMO MDA-MB-231	GNB4
227	CNN2	8.86669290741337e-41	0.734501015161772	0.994	0.834	2.01539929785506e-36	Cycling-VMO MDA-MB-231	CNN2
228	EPS8	1.28651459185752e-40	0.797261438132935	0.989	0.658	2.92424766729213e-36	Cycling-VMO MDA-MB-231	EPS8
229	PFAS	1.32234425662668e-40	0.349289645108723	0.789	0.34	3.00568849531244e-36	Cycling-VMO MDA-MB-231	PFAS
230	TACC3	1.33847501453869e-40	0.556693737079638	0.717	0.301	3.04235370804644e-36	Cycling-VMO MDA-MB-231	TACC3
231	WDR4	3.14475403186735e-40	0.281430775898802	0.717	0.273	7.14802591443449e-36	Cycling-VMO MDA-MB-231	WDR4
232	TUBA1C	3.43649860973994e-40	0.689505730598561	0.994	0.766	7.81116133993889e-36	Cycling-VMO MDA-MB-231	TUBA1C
233	ADAMTSL1	3.55326347733574e-40	0.418636585904693	0.872	0.388	8.07656788398413e-36	Cycling-VMO MDA-MB-231	ADAMTSL1
234	TMEM176A	5.04313955892718e-40	0.567324358826103	0.789	0.308	1.14630562174415e-35	Cycling-VMO MDA-MB-231	TMEM176A
235	VRK1	6.87027915906579e-40	0.35262833311695	0.739	0.297	1.56161445285565e-35	Cycling-VMO MDA-MB-231	VRK1
236	NDC80	7.65278134945615e-40	0.368015412159768	0.544	0.164	1.73947720073138e-35	Cycling-VMO MDA-MB-231	NDC80
237	RGS4	8.44216859186905e-40	0.48108352543577	0.483	0.136	1.91890492093183e-35	Cycling-VMO MDA-MB-231	RGS4
238	DDAH1	1.21959043755614e-39	0.568780645697657	0.972	0.67	2.77212906456511e-35	Cycling-VMO MDA-MB-231	DDAH1
239	PTGES3	1.35861271573488e-39	0.627269636170817	0.989	0.889	3.08812670286537e-35	Cycling-VMO MDA-MB-231	PTGES3
240	SMS	1.44282671337234e-39	0.71921347903394	0.994	0.867	3.27954511949533e-35	Cycling-VMO MDA-MB-231	SMS
241	MRTO4	1.55158571247372e-39	0.538080824364218	0.956	0.624	3.52675432445277e-35	Cycling-VMO MDA-MB-231	MRTO4
242	MB21D2	1.67705425831072e-39	0.289637589189508	0.65	0.229	3.81194432914026e-35	Cycling-VMO MDA-MB-231	MB21D2
243	TRIO	2.02064087781887e-39	0.655582267612427	1	0.803	4.5929167152823e-35	Cycling-VMO MDA-MB-231	TRIO
244	ARPC2	2.45860893288438e-39	0.564756970434929	1	0.955	5.5884181044462e-35	Cycling-VMO MDA-MB-231	ARPC2
245	MCM3	2.94106576669873e-39	0.483452568470343	0.828	0.387	6.68504248770622e-35	Cycling-VMO MDA-MB-231	MCM3
246	COTL1	4.07294256535898e-39	0.62286563019922	0.994	0.869	9.25779845106097e-35	Cycling-VMO MDA-MB-231	COTL1
247	ZNF93	6.3415579885431e-39	0.263981733528225	0.567	0.185	1.44143613079585e-34	Cycling-VMO MDA-MB-231	ZNF93
248	WISP1	7.95420048305216e-39	0.41714456470054	0.689	0.247	1.80798976979776e-34	Cycling-VMO MDA-MB-231	WISP1
249	LRR1	8.29920944285707e-39	0.358722492182586	0.856	0.385	1.88641030636141e-34	Cycling-VMO MDA-MB-231	LRR1
250	TIMM21	8.7964602559903e-39	0.318706186917226	0.806	0.365	1.99943541618659e-34	Cycling-VMO MDA-MB-231	TIMM21
251	CEP78	1.05474921531831e-38	0.418938512610113	0.872	0.441	2.39744496641852e-34	Cycling-VMO MDA-MB-231	CEP78
252	GJC1	1.35997965458248e-38	0.317078685914366	0.794	0.323	3.09123375486598e-34	Cycling-VMO MDA-MB-231	GJC1
253	TOX2	1.8407656210377e-38	0.519987130116236	0.906	0.502	4.1840602566187e-34	Cycling-VMO MDA-MB-231	TOX2
254	SAE1	1.84486536703832e-38	0.552053863032461	0.983	0.733	4.19337897927809e-34	Cycling-VMO MDA-MB-231	SAE1
255	TRIM14	2.22036586046978e-38	0.262864073659339	0.778	0.307	5.04689160084782e-34	Cycling-VMO MDA-MB-231	TRIM14
256	CENPA	2.30989272779647e-38	0.379596089129402	0.583	0.189	5.25038617028139e-34	Cycling-VMO MDA-MB-231	CENPA
257	YIPF5	3.86409067530428e-38	0.615563137280969	0.994	0.794	8.78307810496663e-34	Cycling-VMO MDA-MB-231	YIPF5
258	DEK	4.64476071590901e-38	0.758100876073418	0.994	0.839	1.05575411072612e-33	Cycling-VMO MDA-MB-231	DEK
259	SMC1A	5.35876387755378e-38	0.643272614913385	0.944	0.674	1.21804702936798e-33	Cycling-VMO MDA-MB-231	SMC1A
260	PRR16	5.80348109243137e-38	0.336162209692558	0.867	0.38	1.31913125230965e-33	Cycling-VMO MDA-MB-231	PRR16
261	DONSON	7.98374984038081e-38	0.319508822952702	0.8	0.358	1.81470633871856e-33	Cycling-VMO MDA-MB-231	DONSON
262	DTYMK	1.00480276300168e-37	0.61592277322106	0.956	0.673	2.28391668030282e-33	Cycling-VMO MDA-MB-231	DTYMK
263	CCDC8	1.78275570066213e-37	0.396205236716002	0.711	0.296	4.05220370760503e-33	Cycling-VMO MDA-MB-231	CCDC8
264	SERPINE1	1.82072750978403e-37	0.938552765529725	1	0.937	4.1385136297391e-33	Cycling-VMO MDA-MB-231	SERPINE1
265	NFIC	2.6170495186859e-37	0.597100180527191	0.994	0.839	5.94855355597305e-33	Cycling-VMO MDA-MB-231	NFIC
266	HAUS6	2.69128049104465e-37	0.381636398418198	0.883	0.462	6.11728055614448e-33	Cycling-VMO MDA-MB-231	HAUS6
267	SGK1	2.74945754689611e-37	0.741586547075683	0.961	0.592	6.24951700409485e-33	Cycling-VMO MDA-MB-231	SGK1
268	TELO2	2.83726672747274e-37	0.261693025119011	0.772	0.321	6.44910727154554e-33	Cycling-VMO MDA-MB-231	TELO2
269	SNRPF	3.62338621469505e-37	0.571438054511233	0.989	0.86	8.23595686600184e-33	Cycling-VMO MDA-MB-231	SNRPF
270	GEN1	4.70440737114854e-37	0.26230428878517	0.594	0.215	1.06931179546206e-32	Cycling-VMO MDA-MB-231	GEN1
271	OXCT1	4.75926602724893e-37	0.415283594632944	0.894	0.459	1.08178116799368e-32	Cycling-VMO MDA-MB-231	OXCT1
272	LRRFIP1	4.99118617297491e-37	0.672521221692899	1	0.856	1.1344966171172e-32	Cycling-VMO MDA-MB-231	LRRFIP1
273	CCDC18	7.64995254147697e-37	0.337156577838959	0.761	0.333	1.73883421267772e-32	Cycling-VMO MDA-MB-231	CCDC18
274	FUS	7.95573410494682e-37	0.634475489752087	0.989	0.82	1.80833836205441e-32	Cycling-VMO MDA-MB-231	FUS
275	MAP3K20	9.24524742102765e-37	0.594270920819928	0.972	0.679	2.10144473879958e-32	Cycling-VMO MDA-MB-231	MAP3K20
276	GLIPR1	9.90436110350633e-37	0.642861073212901	0.994	0.715	2.25126127882699e-32	Cycling-VMO MDA-MB-231	GLIPR1
277	TBX18	1.05303926597979e-36	0.393583119661603	0.861	0.392	2.39355825157206e-32	Cycling-VMO MDA-MB-231	TBX18
278	PDE7B	2.08598325906408e-36	0.252474401576863	0.567	0.186	4.74143994785265e-32	Cycling-VMO MDA-MB-231	PDE7B
279	ENPP1	2.40054388083277e-36	0.424468064800247	0.689	0.289	5.45643624113289e-32	Cycling-VMO MDA-MB-231	ENPP1
280	POLE3	2.57720084258524e-36	0.49380045220756	0.95	0.604	5.85797751519625e-32	Cycling-VMO MDA-MB-231	POLE3
281	SF3B3	2.65981934632295e-36	0.443073469690912	0.978	0.708	6.04576937419207e-32	Cycling-VMO MDA-MB-231	SF3B3
282	GABBR2	3.17428212737581e-36	0.394726875609728	0.561	0.187	7.21514327552521e-32	Cycling-VMO MDA-MB-231	GABBR2
283	PARP1	3.27609411996269e-36	0.594299227064399	0.983	0.665	7.4465619346752e-32	Cycling-VMO MDA-MB-231	PARP1
284	ILF3	5.20608149539507e-36	0.500881049810814	0.994	0.86	1.1833423239033e-31	Cycling-VMO MDA-MB-231	ILF3
285	COPS8	5.47186472600329e-36	0.612315719344013	0.978	0.782	1.24375485222055e-31	Cycling-VMO MDA-MB-231	COPS8
286	BRI3BP	6.6887225706945e-36	0.343981233260068	0.739	0.31	1.52034664031886e-31	Cycling-VMO MDA-MB-231	BRI3BP
287	CORO1C	6.7070631563358e-36	0.548371033874209	1	0.851	1.52451545543513e-31	Cycling-VMO MDA-MB-231	CORO1C
288	PTTG1	7.82336121281903e-36	0.681899349577608	0.878	0.469	1.77825000367377e-31	Cycling-VMO MDA-MB-231	PTTG1
289	HOXC8	1.48842940060846e-35	0.417521099060582	0.894	0.414	3.38320002758302e-31	Cycling-VMO MDA-MB-231	HOXC8
290	TCOF1	1.51311733069287e-35	0.424386833809961	0.933	0.559	3.43931569266489e-31	Cycling-VMO MDA-MB-231	TCOF1
291	ITGA10	1.90031258752983e-35	0.506829766171311	0.772	0.365	4.3194105114553e-31	Cycling-VMO MDA-MB-231	ITGA10
292	MASTL	1.94210186142124e-35	0.259741969398536	0.622	0.227	4.41439753101047e-31	Cycling-VMO MDA-MB-231	MASTL
293	TMA16	2.21920161904657e-35	0.495777058437039	0.978	0.689	5.04424528009286e-31	Cycling-VMO MDA-MB-231	TMA16
294	WBP11	2.54376227023015e-35	0.494949143349364	0.967	0.674	5.78197164023313e-31	Cycling-VMO MDA-MB-231	WBP11
295	TIMP3	2.86358859183812e-35	0.695580035216633	0.917	0.493	6.50893686924805e-31	Cycling-VMO MDA-MB-231	TIMP3
296	PUS7L	3.60958919181925e-35	0.528094056017314	0.944	0.59	8.20459623300515e-31	Cycling-VMO MDA-MB-231	PUS7L
297	HNRNPA3	3.80234626950816e-35	0.596279289221345	0.994	0.896	8.64273307059205e-31	Cycling-VMO MDA-MB-231	HNRNPA3
298	DHCR24	3.86404276322739e-35	0.571191913103574	0.983	0.681	8.78296920081586e-31	Cycling-VMO MDA-MB-231	DHCR24
299	FBXO5	3.97519067948975e-35	0.484897238630739	0.672	0.296	9.03560841448021e-31	Cycling-VMO MDA-MB-231	FBXO5
300	SKP2	6.8628176406808e-35	0.310888365936071	0.772	0.333	1.55991844972675e-30	Cycling-VMO MDA-MB-231	SKP2
301	WEE1	6.87333904250124e-35	0.490203975252615	0.761	0.365	1.56230996436053e-30	Cycling-VMO MDA-MB-231	WEE1
302	UBE2T	7.61743938521319e-35	0.499352070366363	0.744	0.339	1.73144397225896e-30	Cycling-VMO MDA-MB-231	UBE2T
303	NAA50	8.74406893781249e-35	0.566348181830779	0.989	0.778	1.98752686956478e-30	Cycling-VMO MDA-MB-231	NAA50
304	TOPBP1	8.80600390310165e-35	0.40024682493606	0.833	0.442	2.001604687175e-30	Cycling-VMO MDA-MB-231	TOPBP1
305	PAQR4	9.07258167479596e-35	0.281471133542079	0.561	0.193	2.06219781468112e-30	Cycling-VMO MDA-MB-231	PAQR4
306	ARHGAP10	1.31485055891992e-34	0.413861723734864	0.922	0.555	2.98865532042499e-30	Cycling-VMO MDA-MB-231	ARHGAP10
307	CENPV	1.36512872267764e-34	0.452564254947467	0.917	0.513	3.10293758664626e-30	Cycling-VMO MDA-MB-231	CENPV
308	SLIT2	1.47535057366636e-34	0.425610515521354	0.889	0.453	3.35347185394363e-30	Cycling-VMO MDA-MB-231	SLIT2
309	CDCA3	1.78181819744876e-34	0.29495081606433	0.494	0.158	4.05007276280104e-30	Cycling-VMO MDA-MB-231	CDCA3
310	CDK14	2.52403082830252e-34	0.345380074359577	0.867	0.422	5.73712207273162e-30	Cycling-VMO MDA-MB-231	CDK14
311	SUPT16H	3.09158317411011e-34	0.562747331209963	0.967	0.763	7.02716855475228e-30	Cycling-VMO MDA-MB-231	SUPT16H
312	SRRM1	3.84373719153108e-34	0.510960713105008	0.983	0.81	8.73681463635015e-30	Cycling-VMO MDA-MB-231	SRRM1
313	KIF22	3.95440915138956e-34	0.251606728981826	0.678	0.264	8.98837200110846e-30	Cycling-VMO MDA-MB-231	KIF22
314	SYNCRIP	6.15940835495188e-34	0.528326204195424	1	0.851	1.40003351908056e-29	Cycling-VMO MDA-MB-231	SYNCRIP
315	SRSF1	6.73918806222186e-34	0.529370929097031	0.989	0.783	1.53181744654303e-29	Cycling-VMO MDA-MB-231	SRSF1
316	FOXD1	7.12769484437132e-34	0.517703519296239	0.839	0.413	1.6201250381256e-29	Cycling-VMO MDA-MB-231	FOXD1
317	HNRNPU	1.01630201216349e-33	0.649584249726881	0.994	0.9	2.31005447364761e-29	Cycling-VMO MDA-MB-231	HNRNPU
318	VGLL3	1.18470440248049e-33	0.598967850324876	0.967	0.531	2.69283310683816e-29	Cycling-VMO MDA-MB-231	VGLL3
319	RPA1	1.26270531266161e-33	0.395372234449932	0.95	0.555	2.87012917567984e-29	Cycling-VMO MDA-MB-231	RPA1
320	CASP2	1.32817428464621e-33	0.315831062584926	0.822	0.399	3.01894014900083e-29	Cycling-VMO MDA-MB-231	CASP2
321	CCNF	1.32873306410461e-33	0.302236051582681	0.533	0.18	3.02021025470979e-29	Cycling-VMO MDA-MB-231	CCNF
322	RAD18	1.5889192119716e-33	0.288249600640992	0.711	0.298	3.61161336881144e-29	Cycling-VMO MDA-MB-231	RAD18
323	THY1	1.69323685772142e-33	0.612513677302518	0.994	0.61	3.84872737760079e-29	Cycling-VMO MDA-MB-231	THY1
324	CNRIP1	1.70657613123696e-33	0.444956976123957	0.961	0.581	3.87904754630162e-29	Cycling-VMO MDA-MB-231	CNRIP1
325	CPNE7	1.79501757474923e-33	0.335478206151692	0.783	0.332	4.08007494740499e-29	Cycling-VMO MDA-MB-231	CPNE7
326	PRPF4	2.20849362236023e-33	0.407875220904035	0.939	0.539	5.01990600362481e-29	Cycling-VMO MDA-MB-231	PRPF4
327	YWHAH	2.45395170886825e-33	0.604482154046869	0.983	0.827	5.57783223425752e-29	Cycling-VMO MDA-MB-231	YWHAH
328	C19orf48	2.81268421106954e-33	0.575692020980687	0.956	0.63	6.39323121176106e-29	Cycling-VMO MDA-MB-231	C19orf48
329	WDR1	2.97179393504253e-33	0.507434336420303	0.994	0.903	6.75488761435166e-29	Cycling-VMO MDA-MB-231	WDR1
330	TPM3	4.2467052442495e-33	0.485662288703186	1	0.937	9.6527610201791e-29	Cycling-VMO MDA-MB-231	TPM3
331	CHEK1	4.33079083254792e-33	0.310047078558972	0.861	0.434	9.84388756238142e-29	Cycling-VMO MDA-MB-231	CHEK1
332	CHML	4.53166442199459e-33	0.425547795907099	0.839	0.46	1.03004732311937e-28	Cycling-VMO MDA-MB-231	CHML
333	DARS2	5.04549556760851e-33	0.275812207633757	0.733	0.308	1.14684114251741e-28	Cycling-VMO MDA-MB-231	DARS2
334	XYLT1	5.76310093629001e-33	0.253626391729602	0.75	0.295	1.30995284281872e-28	Cycling-VMO MDA-MB-231	XYLT1
335	PTMA	7.02807975659994e-33	0.623196695490489	1	0.973	1.59748252867517e-28	Cycling-VMO MDA-MB-231	PTMA
336	PHF19	7.39301136828754e-33	0.458239253776442	0.911	0.5	1.68043148401176e-28	Cycling-VMO MDA-MB-231	PHF19
337	SSRP1	8.39783628271459e-33	0.600016612919494	0.978	0.797	1.90882818706103e-28	Cycling-VMO MDA-MB-231	SSRP1
338	ARHGAP18	9.3846684206772e-33	0.688607056755411	0.989	0.739	2.13313513201993e-28	Cycling-VMO MDA-MB-231	ARHGAP18
339	ARHGEF40	9.89926132261609e-33	0.353684067634975	0.761	0.363	2.25010209863064e-28	Cycling-VMO MDA-MB-231	ARHGEF40
340	UAP1	1.01266694192573e-32	0.537931481595763	0.983	0.682	2.30179195899718e-28	Cycling-VMO MDA-MB-231	UAP1
341	POLD3	1.05558145841568e-32	0.436948650673012	0.706	0.321	2.39933665497885e-28	Cycling-VMO MDA-MB-231	POLD3
342	ITGB3BP	1.24821520819868e-32	0.380009854633824	0.794	0.392	2.83719316823561e-28	Cycling-VMO MDA-MB-231	ITGB3BP
343	TBX1	1.49899168628165e-32	0.312887408932468	0.617	0.242	3.4072081029182e-28	Cycling-VMO MDA-MB-231	TBX1
344	PPIF	1.51589119080193e-32	0.52829192997882	0.944	0.603	3.44562067669279e-28	Cycling-VMO MDA-MB-231	PPIF
345	MTHFD1	1.65794513329437e-32	0.30661465007079	0.833	0.405	3.7685092879781e-28	Cycling-VMO MDA-MB-231	MTHFD1
346	PFN2	1.8024533998096e-32	0.489533435960098	0.978	0.735	4.09697657776722e-28	Cycling-VMO MDA-MB-231	PFN2
347	BAZ1B	1.99446616669933e-32	0.498118090869509	0.983	0.78	4.53342159690759e-28	Cycling-VMO MDA-MB-231	BAZ1B
348	DOCK5	2.3348922698296e-32	0.372475945408002	0.872	0.445	5.30721012932269e-28	Cycling-VMO MDA-MB-231	DOCK5
349	SH3GL1	2.66248562630298e-32	0.447039395081411	0.983	0.784	6.05182982858668e-28	Cycling-VMO MDA-MB-231	SH3GL1
350	TMEM176B	2.89290303685501e-32	0.441059204832599	0.8	0.336	6.57556860277143e-28	Cycling-VMO MDA-MB-231	TMEM176B
351	NCAPD3	3.04545241658721e-32	0.311532054210432	0.756	0.341	6.92231334290273e-28	Cycling-VMO MDA-MB-231	NCAPD3
352	LMCD1	4.08764231413268e-32	0.589566129219466	0.983	0.62	9.29121098002358e-28	Cycling-VMO MDA-MB-231	LMCD1
353	PACSIN2	5.01729850704188e-32	0.341190646577733	0.922	0.543	1.14043195065062e-27	Cycling-VMO MDA-MB-231	PACSIN2
354	CKAP2	5.26171274285146e-32	0.526030690519381	0.8	0.405	1.19598730645014e-27	Cycling-VMO MDA-MB-231	CKAP2
355	LNPK	6.89956080975955e-32	0.414230065963861	0.939	0.586	1.56827017205834e-27	Cycling-VMO MDA-MB-231	LNPK
356	ACTR3	8.31348156826742e-32	0.52766010714761	0.994	0.887	1.88965436046718e-27	Cycling-VMO MDA-MB-231	ACTR3
357	FOXC2	8.82331963105175e-32	0.265168129904686	0.628	0.231	2.00554055213806e-27	Cycling-VMO MDA-MB-231	FOXC2
358	PCNT	1.08376163040013e-31	0.335058271792186	0.889	0.474	2.46339018589949e-27	Cycling-VMO MDA-MB-231	PCNT
359	ECT2	1.43653376658802e-31	0.43882529818522	0.806	0.424	3.26524125145457e-27	Cycling-VMO MDA-MB-231	ECT2
360	RFWD3	1.73113138500519e-31	0.296112328894395	0.706	0.317	3.9348616381168e-27	Cycling-VMO MDA-MB-231	RFWD3
361	ADAMTS6	1.82722524652574e-31	0.591958841143367	0.983	0.634	4.15328298535301e-27	Cycling-VMO MDA-MB-231	ADAMTS6
362	RECQL	1.85639483045523e-31	0.463497448159463	0.972	0.782	4.21958544962474e-27	Cycling-VMO MDA-MB-231	RECQL
363	CACYBP	2.47054397075463e-31	0.498692007821585	0.989	0.743	5.61554644552526e-27	Cycling-VMO MDA-MB-231	CACYBP
364	ACSL3	2.85512863484556e-31	0.517258125912342	0.994	0.808	6.48970738700397e-27	Cycling-VMO MDA-MB-231	ACSL3
365	NAV2	2.97734821897852e-31	0.41453539886161	0.939	0.569	6.76751250173818e-27	Cycling-VMO MDA-MB-231	NAV2
366	YEATS4	3.64062726877729e-31	0.371812946115102	0.872	0.451	8.27514578193079e-27	Cycling-VMO MDA-MB-231	YEATS4
367	ANKRD13A	3.95217338544667e-31	0.397406451859282	0.894	0.522	8.98329010512028e-27	Cycling-VMO MDA-MB-231	ANKRD13A
368	GFPT2	4.0777354133889e-31	0.369193104004224	0.883	0.457	9.26869259463297e-27	Cycling-VMO MDA-MB-231	GFPT2
369	SEPT9	4.4721142964959e-31	0.516896910562673	1	0.849	1.01651157959352e-26	Cycling-VMO MDA-MB-231	SEPT9
370	PDLIM7	5.79078009463291e-31	0.550809394789963	0.994	0.835	1.31624431551006e-26	Cycling-VMO MDA-MB-231	PDLIM7
371	DCBLD2	5.86613539088018e-31	0.589226232381991	1	0.732	1.33337257434706e-26	Cycling-VMO MDA-MB-231	DCBLD2
372	GPC1	5.92553744120213e-31	0.421912516620591	0.983	0.562	1.34687466038524e-26	Cycling-VMO MDA-MB-231	GPC1
373	STK17B	6.13527696359231e-31	0.431246196326779	0.867	0.501	1.39454845382453e-26	Cycling-VMO MDA-MB-231	STK17B
374	GNG12	6.22573297998351e-31	0.512330570023922	0.989	0.866	1.41510910635025e-26	Cycling-VMO MDA-MB-231	GNG12
375	TGFBI	7.34090991778992e-31	0.745025787227261	0.839	0.464	1.66858882431365e-26	Cycling-VMO MDA-MB-231	TGFBI
376	BEND6	8.196992283993e-31	0.358746083378024	0.861	0.442	1.86317634615161e-26	Cycling-VMO MDA-MB-231	BEND6
377	TNRC6A	9.7271677759348e-31	0.446050748745878	0.983	0.726	2.21098523546998e-26	Cycling-VMO MDA-MB-231	TNRC6A
378	NOTCH2	1.65281989624538e-30	0.466955424483227	0.989	0.643	3.75685962416576e-26	Cycling-VMO MDA-MB-231	NOTCH2
379	CSE1L	1.82301410754177e-30	0.409522438150642	0.9	0.548	4.14371106644244e-26	Cycling-VMO MDA-MB-231	CSE1L
380	HNRNPH3	2.12276901375226e-30	0.608476066622832	1	0.839	4.82505396825889e-26	Cycling-VMO MDA-MB-231	HNRNPH3
381	LOXL1	2.50002127830927e-30	0.493859275628017	0.944	0.539	5.68254836559697e-26	Cycling-VMO MDA-MB-231	LOXL1
382	CRYBG1	2.51765253171572e-30	0.510425997734897	0.933	0.6	5.72262420458982e-26	Cycling-VMO MDA-MB-231	CRYBG1
383	XPO1	4.18574675450308e-30	0.459506785765125	0.989	0.789	9.51420237298549e-26	Cycling-VMO MDA-MB-231	XPO1
384	SNRPD1	4.1984935454799e-30	0.544177833634351	0.994	0.835	9.54317582887582e-26	Cycling-VMO MDA-MB-231	SNRPD1
385	KHSRP	5.83163787497201e-30	0.494304422246503	0.983	0.799	1.32553128898114e-25	Cycling-VMO MDA-MB-231	KHSRP
386	KPNA3	6.03423625230437e-30	0.47415357109947	0.978	0.761	1.37158190014878e-25	Cycling-VMO MDA-MB-231	KPNA3
387	THOP1	6.46051255589684e-30	0.303437687782168	0.861	0.44	1.46847450395535e-25	Cycling-VMO MDA-MB-231	THOP1
388	NUDT15	7.19633700523137e-30	0.354124161895597	0.867	0.473	1.63572740128909e-25	Cycling-VMO MDA-MB-231	NUDT15
389	SMTN	8.61476322194343e-30	0.490708445923021	0.944	0.631	1.95813568034774e-25	Cycling-VMO MDA-MB-231	SMTN
390	SACS	9.11479052842404e-30	0.49177564989167	0.978	0.677	2.07179188711078e-25	Cycling-VMO MDA-MB-231	SACS
391	LIG1	9.42154566407345e-30	0.258084935761482	0.694	0.293	2.14151732944389e-25	Cycling-VMO MDA-MB-231	LIG1
392	CASP8AP2	9.62960359420407e-30	0.348793940505805	0.878	0.5	2.18880889696259e-25	Cycling-VMO MDA-MB-231	CASP8AP2
393	CHAMP1	1.42928850099604e-29	0.389899934553729	0.9	0.53	3.24877276276401e-25	Cycling-VMO MDA-MB-231	CHAMP1
394	TEAD1	1.43580705638743e-29	0.535141577378559	0.983	0.731	3.26358943916862e-25	Cycling-VMO MDA-MB-231	TEAD1
395	JADE1	1.72524597416125e-29	0.489046277290892	0.922	0.577	3.92148409926853e-25	Cycling-VMO MDA-MB-231	JADE1
396	MDFIC	1.73651386229762e-29	0.383992409034339	0.95	0.63	3.94709600900248e-25	Cycling-VMO MDA-MB-231	MDFIC
397	SLC20A1	1.91245012272275e-29	0.67992100238456	0.994	0.76	4.3469991289488e-25	Cycling-VMO MDA-MB-231	SLC20A1
398	ARSJ	1.98304339505141e-29	0.40890274692482	0.933	0.578	4.50745763695185e-25	Cycling-VMO MDA-MB-231	ARSJ
399	OLFML3	2.26385307644171e-29	0.263651921651173	0.839	0.379	5.14573804275202e-25	Cycling-VMO MDA-MB-231	OLFML3
400	DUT	3.58398552264302e-29	0.59256446906918	0.983	0.833	8.14639909296759e-25	Cycling-VMO MDA-MB-231	DUT
401	BAG2	3.58400757246201e-29	0.456086043561693	0.967	0.602	8.14644921220615e-25	Cycling-VMO MDA-MB-231	BAG2
402	PTBP1	3.58547165802207e-29	0.467632769453445	0.994	0.82	8.14977707868417e-25	Cycling-VMO MDA-MB-231	PTBP1
403	IGF2BP2	4.026190000361e-29	0.510521896382734	0.989	0.839	9.15152987082054e-25	Cycling-VMO MDA-MB-231	IGF2BP2
404	PTMS	4.63130493053809e-29	0.431877568885538	1	0.959	1.05269561071131e-24	Cycling-VMO MDA-MB-231	PTMS
405	CCDC34	7.12686379685183e-29	0.309692792707427	0.806	0.4	1.61993614102442e-24	Cycling-VMO MDA-MB-231	CCDC34
406	DCK	7.64656216593597e-29	0.277509377087438	0.761	0.379	1.73806358031725e-24	Cycling-VMO MDA-MB-231	DCK
407	CBX3	8.03587920493545e-29	0.433910747010729	1	0.88	1.82655534328183e-24	Cycling-VMO MDA-MB-231	CBX3
408	UGDH	9.58450657834715e-29	0.447519799331483	0.961	0.699	2.17855834525831e-24	Cycling-VMO MDA-MB-231	UGDH
409	NAV1	1.08953619932239e-28	0.506611448819827	0.983	0.764	2.47651578105978e-24	Cycling-VMO MDA-MB-231	NAV1
410	SEMA5A	1.2129419654051e-28	0.271976304725783	0.578	0.208	2.7570170873658e-24	Cycling-VMO MDA-MB-231	SEMA5A
411	CNTLN	1.2228834334618e-28	0.279083122931182	0.839	0.414	2.77961404425868e-24	Cycling-VMO MDA-MB-231	CNTLN
412	HNRNPDL	1.54134432722899e-28	0.516974686427127	1	0.869	3.5034756557915e-24	Cycling-VMO MDA-MB-231	HNRNPDL
413	MINDY2	1.56416124070588e-28	0.361356947853063	0.928	0.553	3.55533850012446e-24	Cycling-VMO MDA-MB-231	MINDY2
414	SCUBE3	1.63103913223097e-28	0.328256124877619	0.361	0.102	3.70735194756101e-24	Cycling-VMO MDA-MB-231	SCUBE3
415	TCERG1	1.75488371229379e-28	0.394175598887843	0.956	0.653	3.98885067804379e-24	Cycling-VMO MDA-MB-231	TCERG1
416	NUP50	1.86191644169127e-28	0.390918211542228	0.956	0.64	4.23213607196426e-24	Cycling-VMO MDA-MB-231	NUP50
417	DNAJB4	2.04465188982438e-28	0.611112979493719	0.967	0.695	4.64749374557081e-24	Cycling-VMO MDA-MB-231	DNAJB4
418	SDC2	2.59354504907025e-28	0.394000447518766	0.95	0.536	5.89512789653668e-24	Cycling-VMO MDA-MB-231	SDC2
419	BACE1	2.78295877564399e-28	0.394381911724074	0.967	0.657	6.32566529703879e-24	Cycling-VMO MDA-MB-231	BACE1
420	ANP32E	3.30039205045859e-28	0.459805301445495	0.967	0.692	7.50179113069237e-24	Cycling-VMO MDA-MB-231	ANP32E
421	NAA15	5.63558196129705e-28	0.42598327189436	0.95	0.62	1.28096777980282e-23	Cycling-VMO MDA-MB-231	NAA15
422	FBLN1	5.87895635524742e-28	0.449199359148044	0.994	0.565	1.33628677954774e-23	Cycling-VMO MDA-MB-231	FBLN1
423	CNOT9	5.88419949768995e-28	0.323443101957221	0.922	0.55	1.33747854582493e-23	Cycling-VMO MDA-MB-231	CNOT9
424	ZNF703	6.845501330448e-28	0.289854257825616	0.756	0.347	1.55598245241083e-23	Cycling-VMO MDA-MB-231	ZNF703
425	C11orf24	8.39468987285571e-28	0.385810208575298	0.911	0.561	1.9081130081001e-23	Cycling-VMO MDA-MB-231	C11orf24
426	UBE2S	9.55115374091937e-28	0.666859015831668	0.994	0.803	2.17097724531097e-23	Cycling-VMO MDA-MB-231	UBE2S
427	SLBP	9.62482181750632e-28	0.459811045894109	0.961	0.631	2.18772199911919e-23	Cycling-VMO MDA-MB-231	SLBP
428	MAN1A1	9.65978860559669e-28	0.443463533035423	0.911	0.539	2.19566995005213e-23	Cycling-VMO MDA-MB-231	MAN1A1
429	PRPS1	1.04532772472424e-27	0.307316426294536	0.817	0.412	2.3760299182982e-23	Cycling-VMO MDA-MB-231	PRPS1
430	EXOSC9	1.08790357098195e-27	0.264032931173127	0.75	0.36	2.47280481684198e-23	Cycling-VMO MDA-MB-231	EXOSC9
431	AHNAK	1.10319832690699e-27	0.521874612790107	1	0.917	2.50756979705959e-23	Cycling-VMO MDA-MB-231	AHNAK
432	NUP153	1.24822709099828e-27	0.330180080671164	0.911	0.551	2.83722017783908e-23	Cycling-VMO MDA-MB-231	NUP153
433	NFXL1	1.31067398922822e-27	0.374744202139951	0.806	0.418	2.97916197751575e-23	Cycling-VMO MDA-MB-231	NFXL1
434	HOXC6	1.46231703486324e-27	0.277893643508042	0.9	0.429	3.32384662024415e-23	Cycling-VMO MDA-MB-231	HOXC6
435	NR3C1	1.90736142091728e-27	0.470850290169633	0.983	0.709	4.33543250974497e-23	Cycling-VMO MDA-MB-231	NR3C1
436	CTNNAL1	2.00935394412112e-27	0.390918668252529	0.95	0.568	4.5672615149873e-23	Cycling-VMO MDA-MB-231	CTNNAL1
437	RNPS1	2.01410248683603e-27	0.426769556124567	1	0.812	4.5780549525783e-23	Cycling-VMO MDA-MB-231	RNPS1
438	ABI3BP	2.0468935323938e-27	0.436337350701277	0.961	0.531	4.65258899913112e-23	Cycling-VMO MDA-MB-231	ABI3BP
439	TOMM40	2.10709074966247e-27	0.465535384772918	0.967	0.714	4.7894172739828e-23	Cycling-VMO MDA-MB-231	TOMM40
440	SIGMAR1	2.1294447297342e-27	0.415815997381053	0.983	0.714	4.84022787068584e-23	Cycling-VMO MDA-MB-231	SIGMAR1
441	EMILIN1	2.28570971048992e-27	0.338597150935523	0.95	0.505	5.19541817194359e-23	Cycling-VMO MDA-MB-231	EMILIN1
442	CS	2.43719421566769e-27	0.42142493516666	0.978	0.713	5.53974245221265e-23	Cycling-VMO MDA-MB-231	CS
443	MEG8	2.59014131219186e-27	0.311206143099055	0.867	0.434	5.8873912026121e-23	Cycling-VMO MDA-MB-231	MEG8
444	IRX3	2.81586006173773e-27	0.373413098427959	0.789	0.382	6.40044992032987e-23	Cycling-VMO MDA-MB-231	IRX3
445	SPATS2L	3.07211330706548e-27	0.463739783864644	0.994	0.823	6.98291354695985e-23	Cycling-VMO MDA-MB-231	SPATS2L
446	NAP1L4	3.11996352678125e-27	0.430165653083947	0.994	0.803	7.09167709637378e-23	Cycling-VMO MDA-MB-231	NAP1L4
447	ACLY	4.50974375578337e-27	0.469243623167502	0.983	0.807	1.02506475568956e-22	Cycling-VMO MDA-MB-231	ACLY
448	CKAP4	4.55383393378168e-27	0.477095719001751	0.994	0.903	1.03508645314858e-22	Cycling-VMO MDA-MB-231	CKAP4
449	SZRD1	4.9526849090218e-27	0.404635527667827	0.989	0.793	1.12574527982066e-22	Cycling-VMO MDA-MB-231	SZRD1
450	REPS1	5.12121697841292e-27	0.313778168519058	0.883	0.468	1.16405261919326e-22	Cycling-VMO MDA-MB-231	REPS1
451	CTPS1	5.40460116123915e-27	0.362149584140729	0.939	0.555	1.22846584394966e-22	Cycling-VMO MDA-MB-231	CTPS1
452	PCOLCE	5.94814036920405e-27	0.261149499275719	0.95	0.514	1.35201230592008e-22	Cycling-VMO MDA-MB-231	PCOLCE
453	G3BP1	6.19605698562009e-27	0.419465952601827	0.994	0.835	1.40836375283145e-22	Cycling-VMO MDA-MB-231	G3BP1
454	NEDD4	6.30204564552523e-27	0.357696792322146	0.939	0.598	1.43245497522788e-22	Cycling-VMO MDA-MB-231	NEDD4
455	CLMP	7.26989791629356e-27	0.521328592888648	0.967	0.614	1.65244779637353e-22	Cycling-VMO MDA-MB-231	CLMP
456	RECK	7.53001036975534e-27	0.308148139950984	0.917	0.551	1.71157135704539e-22	Cycling-VMO MDA-MB-231	RECK
457	NUDT21	8.11387493172046e-27	0.400319775361321	0.989	0.726	1.84428377198006e-22	Cycling-VMO MDA-MB-231	NUDT21
458	HNRNPM	1.06027715296688e-26	0.457631431978089	0.989	0.792	2.41000996869371e-22	Cycling-VMO MDA-MB-231	HNRNPM
459	SLC16A1	1.06969649072131e-26	0.383399543193946	0.961	0.617	2.43142012340953e-22	Cycling-VMO MDA-MB-231	SLC16A1
460	LSM5	1.15920054965855e-26	0.409438805508561	0.978	0.778	2.63486284937388e-22	Cycling-VMO MDA-MB-231	LSM5
461	FARSB	1.2420411943937e-26	0.261855821059368	0.828	0.447	2.82315963485688e-22	Cycling-VMO MDA-MB-231	FARSB
462	EBNA1BP2	1.24629408165559e-26	0.558717552592106	0.961	0.747	2.83282644760316e-22	Cycling-VMO MDA-MB-231	EBNA1BP2
463	GGCT	1.26286214536386e-26	0.406384870306522	0.978	0.761	2.87048565641205e-22	Cycling-VMO MDA-MB-231	GGCT
464	LMO7	1.40023377250486e-26	0.411634786501205	0.906	0.537	3.18273136490355e-22	Cycling-VMO MDA-MB-231	LMO7
465	OPN3	1.52922005363817e-26	0.335456914207287	0.778	0.412	3.47591718191956e-22	Cycling-VMO MDA-MB-231	OPN3
466	CBX1	1.63338862941992e-26	0.446373546593862	0.983	0.758	3.71269235467147e-22	Cycling-VMO MDA-MB-231	CBX1
467	CRYZ	1.63620749400024e-26	0.259054120014084	0.794	0.421	3.71909963386254e-22	Cycling-VMO MDA-MB-231	CRYZ
468	WDR5	1.82522883680477e-26	0.320564946806421	0.906	0.532	4.14874514605725e-22	Cycling-VMO MDA-MB-231	WDR5
469	RAD21	1.9774797314899e-26	0.437248147683693	0.978	0.778	4.49481142967655e-22	Cycling-VMO MDA-MB-231	RAD21
470	SMCHD1	2.19078759523459e-26	0.409699801576352	0.972	0.696	4.97966020396823e-22	Cycling-VMO MDA-MB-231	SMCHD1
471	MAD2L2	2.19520408354929e-26	0.308919576894899	0.894	0.523	4.98969888190755e-22	Cycling-VMO MDA-MB-231	MAD2L2
472	RPA3	2.32894132545029e-26	0.364702440616307	0.911	0.546	5.29368363274852e-22	Cycling-VMO MDA-MB-231	RPA3
473	WDFY2	2.45478638024869e-26	0.352963020988345	0.906	0.543	5.57972944230527e-22	Cycling-VMO MDA-MB-231	WDFY2
474	C9orf40	3.27332707641816e-26	0.259950207550789	0.783	0.381	7.44027244469848e-22	Cycling-VMO MDA-MB-231	C9orf40
475	PPAT	3.48169758189789e-26	0.273837316955904	0.822	0.427	7.91389860365391e-22	Cycling-VMO MDA-MB-231	PPAT
476	RABL6	3.70790034271561e-26	0.434172755739008	0.994	0.844	8.42805747899258e-22	Cycling-VMO MDA-MB-231	RABL6
477	FAM120A	3.90318391795841e-26	0.428752235360543	0.989	0.865	8.87193704551947e-22	Cycling-VMO MDA-MB-231	FAM120A
478	SFXN1	4.1888696976151e-26	0.370966427308546	0.922	0.61	9.52130082267911e-22	Cycling-VMO MDA-MB-231	SFXN1
479	TEX30	4.40401471315626e-26	0.316107926053514	0.811	0.433	1.00103254430042e-21	Cycling-VMO MDA-MB-231	TEX30
480	EGR1	5.5244071473189e-26	0.645482504364293	0.961	0.704	1.25569774458559e-21	Cycling-VMO MDA-MB-231	EGR1
481	PDAP1	5.78877331125527e-26	0.395230770574343	0.994	0.889	1.31578817364832e-21	Cycling-VMO MDA-MB-231	PDAP1
482	FARP1	6.69084755647451e-26	0.397911719090143	0.978	0.744	1.52082964958666e-21	Cycling-VMO MDA-MB-231	FARP1
483	LTBP1	7.24880845631794e-26	0.493990213219166	0.994	0.754	1.64765416212107e-21	Cycling-VMO MDA-MB-231	LTBP1
484	SYAP1	8.01359730560991e-26	0.42631988194616	0.956	0.744	1.82149066756513e-21	Cycling-VMO MDA-MB-231	SYAP1
485	COL8A1	8.33181497714329e-26	0.419746747847308	0.944	0.563	1.89382154430467e-21	Cycling-VMO MDA-MB-231	COL8A1
486	KHDRBS1	9.55126049751836e-26	0.418863352830635	0.972	0.847	2.17100151108592e-21	Cycling-VMO MDA-MB-231	KHDRBS1
487	SH3KBP1	1.11486386916027e-25	0.448590018900997	0.994	0.772	2.5340855746013e-21	Cycling-VMO MDA-MB-231	SH3KBP1
488	PIGX	1.12790266881996e-25	0.268247539312409	0.944	0.577	2.56372276622776e-21	Cycling-VMO MDA-MB-231	PIGX
489	TSPAN5	1.17933715197689e-25	0.443862844970778	0.983	0.781	2.68063334644348e-21	Cycling-VMO MDA-MB-231	TSPAN5
490	LSM6	1.30901137458488e-25	0.398563622004603	0.978	0.704	2.97538285443143e-21	Cycling-VMO MDA-MB-231	LSM6
491	ROCK1	1.38003247859267e-25	0.423785870206607	0.989	0.845	3.13681382384114e-21	Cycling-VMO MDA-MB-231	ROCK1
492	LYAR	1.45250777977844e-25	0.533100721641324	0.95	0.664	3.30155018343639e-21	Cycling-VMO MDA-MB-231	LYAR
493	FOXN3	1.47021421114724e-25	0.42257399767954	0.972	0.723	3.34179690193768e-21	Cycling-VMO MDA-MB-231	FOXN3
494	MCMBP	1.47425160997386e-25	0.354529920213048	0.906	0.582	3.35097390947059e-21	Cycling-VMO MDA-MB-231	MCMBP
495	PHTF2	1.47755731681643e-25	0.353703577251905	0.833	0.485	3.35848778112374e-21	Cycling-VMO MDA-MB-231	PHTF2
496	PGP	1.54647294416819e-25	0.412543579003447	0.978	0.784	3.51513300209429e-21	Cycling-VMO MDA-MB-231	PGP
497	MAPKAP1	1.55385382173681e-25	0.382605325136904	0.983	0.774	3.53190973680777e-21	Cycling-VMO MDA-MB-231	MAPKAP1
498	MTAP	1.79499972762739e-25	0.342370606301934	0.917	0.535	4.08003438089705e-21	Cycling-VMO MDA-MB-231	MTAP
499	CACNA2D1	1.87275395746345e-25	0.288457966748752	0.894	0.476	4.25676974531443e-21	Cycling-VMO MDA-MB-231	CACNA2D1
500	HMGB2	1.99198176227262e-25	0.756112390565482	0.878	0.612	4.52777454564567e-21	Cycling-VMO MDA-MB-231	HMGB2
501	GMPPB	2.29901457040016e-25	0.31496340693428	0.861	0.502	5.22566011851958e-21	Cycling-VMO MDA-MB-231	GMPPB
502	MRPL18	2.33874448394434e-25	0.409783163749145	0.978	0.776	5.31596621200548e-21	Cycling-VMO MDA-MB-231	MRPL18
503	MFN2	2.78146198809404e-25	0.303839604283526	0.922	0.626	6.32226309893776e-21	Cycling-VMO MDA-MB-231	MFN2
504	POP7	2.85595294114929e-25	0.3861578885414	0.961	0.694	6.49158103523233e-21	Cycling-VMO MDA-MB-231	POP7
505	VDAC1	3.14304311719298e-25	0.387752015385562	1	0.912	7.14413700537964e-21	Cycling-VMO MDA-MB-231	VDAC1
506	HNRNPL	3.14474811099918e-25	0.273725096226572	0.906	0.549	7.14801245630113e-21	Cycling-VMO MDA-MB-231	HNRNPL
507	TTPAL	3.26200228589711e-25	0.304021724969092	0.861	0.504	7.41453119584413e-21	Cycling-VMO MDA-MB-231	TTPAL
508	RGS17	3.45700932655873e-25	0.307969240787962	0.789	0.426	7.85778219926799e-21	Cycling-VMO MDA-MB-231	RGS17
509	FBN1	3.57234668498728e-25	0.579411385681183	1	0.816	8.11994401497609e-21	Cycling-VMO MDA-MB-231	FBN1
510	CCT6A	3.57319118919892e-25	0.442598382589513	0.978	0.878	8.12186357304914e-21	Cycling-VMO MDA-MB-231	CCT6A
511	CENPL	4.86568226421412e-25	0.273659277461321	0.606	0.273	1.10596957865587e-20	Cycling-VMO MDA-MB-231	CENPL
512	SIVA1	5.07888585877633e-25	0.413344833509465	0.989	0.817	1.15443075569986e-20	Cycling-VMO MDA-MB-231	SIVA1
513	PSME3	5.24746393921954e-25	0.420290155579276	0.978	0.721	1.1927485533846e-20	Cycling-VMO MDA-MB-231	PSME3
514	DNAJC2	6.16126225608986e-25	0.409623637420021	0.961	0.677	1.40045491080922e-20	Cycling-VMO MDA-MB-231	DNAJC2
515	ABHD12	6.72662949876097e-25	0.311023283601606	0.978	0.674	1.52896288506837e-20	Cycling-VMO MDA-MB-231	ABHD12
516	GPATCH4	7.10405926515917e-25	0.42932171476593	0.961	0.69	1.61475267097068e-20	Cycling-VMO MDA-MB-231	GPATCH4
517	ANPEP	7.22001456865845e-25	0.486129324161407	0.994	0.727	1.64110931145606e-20	Cycling-VMO MDA-MB-231	ANPEP
518	CYB5R3	7.22881229244409e-25	0.299929078075511	1	0.92	1.64310903407254e-20	Cycling-VMO MDA-MB-231	CYB5R3
519	CDK6	7.66812452115873e-25	0.42482161309894	0.972	0.697	1.74296470365938e-20	Cycling-VMO MDA-MB-231	CDK6
520	ELOVL6	8.17594162889187e-25	0.280973875233825	0.872	0.478	1.85839153224712e-20	Cycling-VMO MDA-MB-231	ELOVL6
521	DDX1	9.67886997700608e-25	0.393335160454027	0.961	0.741	2.20000714577348e-20	Cycling-VMO MDA-MB-231	DDX1
522	GBP1	1.01193686402328e-24	0.259505832581182	0.833	0.435	2.30013249192491e-20	Cycling-VMO MDA-MB-231	GBP1
523	MXRA8	1.07331473166332e-24	0.425614431769033	0.983	0.587	2.43964438507074e-20	Cycling-VMO MDA-MB-231	MXRA8
524	AC092807.3	1.07742627906607e-24	0.289124584276338	0.794	0.39	2.44898993231718e-20	Cycling-VMO MDA-MB-231	AC092807.3
525	NIN	1.11172945263068e-24	0.463884245191641	0.95	0.696	2.52696104582953e-20	Cycling-VMO MDA-MB-231	NIN
526	PSRC1	1.1285133103508e-24	0.256457702738025	0.456	0.166	2.56511075442737e-20	Cycling-VMO MDA-MB-231	PSRC1
527	FERMT2	1.13514751966567e-24	0.477353435421891	0.983	0.812	2.58019031220007e-20	Cycling-VMO MDA-MB-231	FERMT2
528	SNX5	1.29313536714594e-24	0.416141050023317	0.989	0.735	2.93929668952273e-20	Cycling-VMO MDA-MB-231	SNX5
529	SORBS3	1.39355928630492e-24	0.379267330006334	0.972	0.71	3.16756025777107e-20	Cycling-VMO MDA-MB-231	SORBS3
530	SRM	1.46386987431013e-24	0.43489882287534	0.989	0.896	3.32737622430693e-20	Cycling-VMO MDA-MB-231	SRM
531	ACTN1	1.48609923063127e-24	0.515485431382653	0.994	0.92	3.37790355122488e-20	Cycling-VMO MDA-MB-231	ACTN1
532	FAM98A	1.50989918491361e-24	0.373633257079898	0.944	0.651	3.43200084730862e-20	Cycling-VMO MDA-MB-231	FAM98A
533	SMIM3	1.61947430376539e-24	0.386226529050861	0.872	0.496	3.68106509245874e-20	Cycling-VMO MDA-MB-231	SMIM3
534	SNRPA	1.74553152008421e-24	0.329570268133879	0.911	0.575	3.96759314515142e-20	Cycling-VMO MDA-MB-231	SNRPA
535	PPARD	1.87217147981278e-24	0.25904626416318	0.844	0.468	4.25544577361445e-20	Cycling-VMO MDA-MB-231	PPARD
536	METAP2	1.91261164004034e-24	0.394700507168515	0.989	0.822	4.3473662578117e-20	Cycling-VMO MDA-MB-231	METAP2
537	MIR222HG	1.99091511875542e-24	0.428591899583206	0.856	0.491	4.52535006493106e-20	Cycling-VMO MDA-MB-231	MIR222HG
538	HIST1H4C	2.12032149291194e-24	1.50074273588923	0.95	0.696	4.81949075338884e-20	Cycling-VMO MDA-MB-231	HIST1H4C
539	NBN	2.12276448379222e-24	0.305186261939946	0.928	0.59	4.82504367165971e-20	Cycling-VMO MDA-MB-231	NBN
540	RBBP8	2.28205710109338e-24	0.36212578502699	0.828	0.493	5.18711579078525e-20	Cycling-VMO MDA-MB-231	RBBP8
541	ANAPC15	2.32957295922276e-24	0.330237049925973	0.961	0.663	5.29511933631334e-20	Cycling-VMO MDA-MB-231	ANAPC15
542	NRG1	2.33763189520806e-24	0.321142400458102	0.533	0.221	5.31343729780793e-20	Cycling-VMO MDA-MB-231	NRG1
543	NXN	2.51171261456839e-24	0.366174913063421	0.983	0.673	5.70912277291396e-20	Cycling-VMO MDA-MB-231	NXN
544	UBA1	2.77638992954546e-24	0.400372540747453	0.967	0.771	6.31073430985682e-20	Cycling-VMO MDA-MB-231	UBA1
545	SH2D4A	2.93388242732605e-24	0.260772408002508	0.683	0.319	6.6687147573121e-20	Cycling-VMO MDA-MB-231	SH2D4A
546	STX2	3.12179497368532e-24	0.35878896526618	0.978	0.731	7.09583997518673e-20	Cycling-VMO MDA-MB-231	STX2
547	IDH2	3.18773936188826e-24	0.277526690290634	0.972	0.635	7.24573156957201e-20	Cycling-VMO MDA-MB-231	IDH2
548	NUP58	3.30757653455006e-24	0.345209103118071	0.944	0.627	7.51812146303229e-20	Cycling-VMO MDA-MB-231	NUP58
549	FAM98B	3.35211818740863e-24	0.268930436790514	0.883	0.516	7.61936463997981e-20	Cycling-VMO MDA-MB-231	FAM98B
550	USP10	3.49011694578149e-24	0.358470271762362	0.972	0.682	7.93303581776134e-20	Cycling-VMO MDA-MB-231	USP10
551	MSX1	3.66003072833011e-24	0.253368199936336	0.756	0.35	8.31924984549435e-20	Cycling-VMO MDA-MB-231	MSX1
552	METAP1	3.71463933385222e-24	0.310608427376045	0.906	0.589	8.44337520584609e-20	Cycling-VMO MDA-MB-231	METAP1
553	PHLDB1	3.77909703376127e-24	0.470999757307397	0.944	0.678	8.58988755773937e-20	Cycling-VMO MDA-MB-231	PHLDB1
554	MRPL20	4.0349950858734e-24	0.419166157216729	0.989	0.864	9.17154383019024e-20	Cycling-VMO MDA-MB-231	MRPL20
555	DDX21	4.49753826597589e-24	0.525143188111082	0.994	0.834	1.02229044785632e-19	Cycling-VMO MDA-MB-231	DDX21
556	TOMM5	4.97715594589123e-24	0.338568283314033	0.967	0.72	1.13130754650108e-19	Cycling-VMO MDA-MB-231	TOMM5
557	PKNOX1	5.13141701932251e-24	0.283060610406249	0.822	0.443	1.16637108849201e-19	Cycling-VMO MDA-MB-231	PKNOX1
558	LASP1	7.14867400111493e-24	0.438754167559452	0.994	0.844	1.62489360045342e-19	Cycling-VMO MDA-MB-231	LASP1
559	BRD9	7.19242894373748e-24	0.318997870316168	0.961	0.701	1.63483909891153e-19	Cycling-VMO MDA-MB-231	BRD9
560	SEPT11	7.21529577906462e-24	0.520505439358326	1	0.927	1.64003673058139e-19	Cycling-VMO MDA-MB-231	SEPT11
561	HNRNPUL1	7.82953139670305e-24	0.421966894620649	0.994	0.811	1.7796524864706e-19	Cycling-VMO MDA-MB-231	HNRNPUL1
562	KNSTRN	8.73996596131357e-24	0.310937132812258	0.678	0.333	1.98659426300657e-19	Cycling-VMO MDA-MB-231	KNSTRN
563	PACS1	1.04999568130875e-23	0.386092081709773	0.978	0.701	2.38664018361479e-19	Cycling-VMO MDA-MB-231	PACS1
564	ROR1	1.0949855512336e-23	0.295529057557228	0.761	0.403	2.48890215795397e-19	Cycling-VMO MDA-MB-231	ROR1
565	XPO6	1.11278356770805e-23	0.379692924081426	0.967	0.7	2.5293570494004e-19	Cycling-VMO MDA-MB-231	XPO6
566	CBR1	1.1317241640911e-23	0.355799581160921	0.967	0.658	2.57240902497906e-19	Cycling-VMO MDA-MB-231	CBR1
567	ATAD3A	1.24148011890124e-23	0.326161082120692	0.928	0.589	2.82188431026253e-19	Cycling-VMO MDA-MB-231	ATAD3A
568	FOSL1	1.24221000103079e-23	0.479415414920452	0.856	0.515	2.823543332343e-19	Cycling-VMO MDA-MB-231	FOSL1
569	PIAS3	1.32939086743936e-23	0.307805582927337	0.8	0.441	3.02170544168966e-19	Cycling-VMO MDA-MB-231	PIAS3
570	EIF5B	1.48538115529471e-23	0.392531735595374	0.989	0.864	3.37627136598488e-19	Cycling-VMO MDA-MB-231	EIF5B
571	HMGA2	1.56297985208954e-23	0.601367529509351	0.933	0.648	3.55265320379952e-19	Cycling-VMO MDA-MB-231	HMGA2
572	KDM1A	1.58510984982151e-23	0.325627991849322	0.944	0.642	3.60295468864429e-19	Cycling-VMO MDA-MB-231	KDM1A
573	CCDC14	1.70820237326585e-23	0.353828539135631	0.889	0.552	3.88274399443327e-19	Cycling-VMO MDA-MB-231	CCDC14
574	MAZ	1.72717605848421e-23	0.375508836140126	1	0.883	3.9258711809346e-19	Cycling-VMO MDA-MB-231	MAZ
575	KCNG1	1.77842649268833e-23	0.353543263227155	0.844	0.415	4.04236341788057e-19	Cycling-VMO MDA-MB-231	KCNG1
576	ING2	1.781859996209e-23	0.283941157674012	0.861	0.486	4.05016777138306e-19	Cycling-VMO MDA-MB-231	ING2
577	HMGXB4	1.80171484388463e-23	0.319357107721896	0.922	0.614	4.09529784014977e-19	Cycling-VMO MDA-MB-231	HMGXB4
578	BZW1	1.94792259954407e-23	0.391901784305642	0.989	0.88	4.42762806876366e-19	Cycling-VMO MDA-MB-231	BZW1
579	MIR4435-2HG	1.96619613826524e-23	0.406970002302112	0.994	0.83	4.4691638222769e-19	Cycling-VMO MDA-MB-231	MIR4435-2HG
580	SKA2	2.12457442803212e-23	0.328946819940467	0.967	0.697	4.82915767491701e-19	Cycling-VMO MDA-MB-231	SKA2
581	TTL	2.27391310893758e-23	0.352952314702051	0.95	0.672	5.16860449661512e-19	Cycling-VMO MDA-MB-231	TTL
582	MCL1	2.36813882596859e-23	0.53613445662354	1	0.817	5.3827795514266e-19	Cycling-VMO MDA-MB-231	MCL1
583	DNM3OS	2.44327615646127e-23	0.311946961203588	0.806	0.41	5.55356670363648e-19	Cycling-VMO MDA-MB-231	DNM3OS
584	MRPL3	2.46760679319575e-23	0.351755356419961	0.972	0.723	5.60887024093394e-19	Cycling-VMO MDA-MB-231	MRPL3
585	ZMYND19	2.50311142121961e-23	0.252009517580977	0.806	0.426	5.68957226043217e-19	Cycling-VMO MDA-MB-231	ZMYND19
586	FTSJ1	2.56645598213309e-23	0.326499708818039	0.933	0.587	5.83355444738851e-19	Cycling-VMO MDA-MB-231	FTSJ1
587	PDGFRA	2.63581961030538e-23	0.320027579092545	0.861	0.439	5.99121797422413e-19	Cycling-VMO MDA-MB-231	PDGFRA
588	MT1E	2.79044835676141e-23	0.561128694418945	0.983	0.693	6.34268911491868e-19	Cycling-VMO MDA-MB-231	MT1E
589	RAB3B	3.43526338186791e-23	0.299182208621488	0.761	0.375	7.80835366698576e-19	Cycling-VMO MDA-MB-231	RAB3B
590	ICMT	3.46778651964947e-23	0.349752411741603	0.956	0.677	7.88227875916324e-19	Cycling-VMO MDA-MB-231	ICMT
591	RIC8A	3.63523783210234e-23	0.315518819287488	0.989	0.734	8.26289559236862e-19	Cycling-VMO MDA-MB-231	RIC8A
592	SCLT1	3.65366374092483e-23	0.259609845180963	0.783	0.421	8.30477768312215e-19	Cycling-VMO MDA-MB-231	SCLT1
593	HMGB3	3.77642990606814e-23	0.312901517666651	0.889	0.519	8.58382517649288e-19	Cycling-VMO MDA-MB-231	HMGB3
594	NREP	4.46159463170675e-23	0.699057644611154	0.989	0.752	1.01412045978694e-18	Cycling-VMO MDA-MB-231	NREP
595	APOOL	4.63835353462703e-23	0.287100076608531	0.872	0.551	1.05429775842072e-18	Cycling-VMO MDA-MB-231	APOOL
596	POLR3H	4.73635059213687e-23	0.31080051563307	0.9	0.565	1.07657248959271e-18	Cycling-VMO MDA-MB-231	POLR3H
597	KDELC2	4.78983809685191e-23	0.336697666919809	0.906	0.571	1.08873019941444e-18	Cycling-VMO MDA-MB-231	KDELC2
598	BOLA3	5.17158323466709e-23	0.385418671545753	0.978	0.746	1.17550086923983e-18	Cycling-VMO MDA-MB-231	BOLA3
599	TIPARP	5.19482672536173e-23	0.397326106009237	0.761	0.439	1.18078411467472e-18	Cycling-VMO MDA-MB-231	TIPARP
600	NCS1	5.46765513835221e-23	0.298907052703014	0.95	0.617	1.24279801294746e-18	Cycling-VMO MDA-MB-231	NCS1
601	MUC20-OT1	5.60259518194966e-23	0.308282493492303	0.956	0.654	1.27346988485716e-18	Cycling-VMO MDA-MB-231	MUC20-OT1
602	SGMS2	6.56482715356377e-23	0.257852126498524	0.8	0.432	1.49218521200504e-18	Cycling-VMO MDA-MB-231	SGMS2
603	CKS1B	6.96238735848295e-23	0.404633761123588	0.889	0.601	1.58255064658317e-18	Cycling-VMO MDA-MB-231	CKS1B
604	RFC1	7.00325067982554e-23	0.367830726048767	0.967	0.738	1.59183887952435e-18	Cycling-VMO MDA-MB-231	RFC1
605	EIF2AK4	7.56933182465914e-23	0.405503688684595	0.978	0.818	1.72050912374502e-18	Cycling-VMO MDA-MB-231	EIF2AK4
606	RBM25	8.42581214333014e-23	0.390963442282576	0.989	0.803	1.91518710017894e-18	Cycling-VMO MDA-MB-231	RBM25
607	MSH6	8.78851480297622e-23	0.299138482948864	0.789	0.454	1.9976294147165e-18	Cycling-VMO MDA-MB-231	MSH6
608	ARF6	9.85640481355686e-23	0.405137525383911	0.989	0.795	2.24036081412147e-18	Cycling-VMO MDA-MB-231	ARF6
609	TFB1M	1.04494667593403e-22	0.25532693461783	0.811	0.438	2.37516379439805e-18	Cycling-VMO MDA-MB-231	TFB1M
610	NAT10	1.13278999285042e-22	0.251019556649454	0.794	0.418	2.57483165374901e-18	Cycling-VMO MDA-MB-231	NAT10
611	GPAM	1.14372319231958e-22	0.274991631613712	0.839	0.471	2.5996828161424e-18	Cycling-VMO MDA-MB-231	GPAM
612	EIF2S1	1.55774836063185e-22	0.377055788228886	0.989	0.772	3.5407620237162e-18	Cycling-VMO MDA-MB-231	EIF2S1
613	CPM	1.56702975430363e-22	0.495321604666667	0.928	0.546	3.56185863153215e-18	Cycling-VMO MDA-MB-231	CPM
614	UBTF	1.59327982037841e-22	0.431747842803376	0.944	0.676	3.62152503172012e-18	Cycling-VMO MDA-MB-231	UBTF
615	UACA	1.71180594616647e-22	0.296698676443632	0.989	0.821	3.89093491563639e-18	Cycling-VMO MDA-MB-231	UACA
616	SLC44A1	1.73024264077442e-22	0.496377763854488	0.994	0.829	3.93284152248025e-18	Cycling-VMO MDA-MB-231	SLC44A1
617	AXL	1.99247740984425e-22	0.447901972925496	0.989	0.648	4.52890115257598e-18	Cycling-VMO MDA-MB-231	AXL
618	SIX1	1.99819606148749e-22	0.257872794611869	0.628	0.297	4.54189964776106e-18	Cycling-VMO MDA-MB-231	SIX1
619	GSPT1	2.14263025353942e-22	0.382876604337836	0.994	0.857	4.8701985662951e-18	Cycling-VMO MDA-MB-231	GSPT1
620	MBD2	2.45219982223988e-22	0.374448866144068	0.983	0.8	5.57385019595125e-18	Cycling-VMO MDA-MB-231	MBD2
621	TMEM97	2.45793484676367e-22	0.288434188990028	0.828	0.443	5.58688590669383e-18	Cycling-VMO MDA-MB-231	TMEM97
622	MPHOSPH6	2.57618332768352e-22	0.263168622561315	0.872	0.49	5.85566470382465e-18	Cycling-VMO MDA-MB-231	MPHOSPH6
623	TIMM17A	2.7577027866784e-22	0.354275701985292	0.983	0.754	6.26825843412001e-18	Cycling-VMO MDA-MB-231	TIMM17A
624	SET	3.16006359235062e-22	0.399042427644249	1	0.946	7.18282454541296e-18	Cycling-VMO MDA-MB-231	SET
625	GADD45B	3.16131945183868e-22	0.499365417659546	0.972	0.628	7.18567911402932e-18	Cycling-VMO MDA-MB-231	GADD45B
626	PPP2R3A	3.38749078163132e-22	0.271333522353892	0.806	0.463	7.69976654664798e-18	Cycling-VMO MDA-MB-231	PPP2R3A
627	PTPN1	3.48013643975833e-22	0.441429939060537	0.956	0.68	7.91035012757069e-18	Cycling-VMO MDA-MB-231	PTPN1
628	AHI1	3.69550906818251e-22	0.28575986131265	0.933	0.612	8.39989211197885e-18	Cycling-VMO MDA-MB-231	AHI1
629	MGME1	3.7755376349848e-22	0.267988913069064	0.794	0.443	8.58179704432046e-18	Cycling-VMO MDA-MB-231	MGME1
630	ARHGAP22	3.86742669405919e-22	0.405936472524204	0.928	0.594	8.79066087559654e-18	Cycling-VMO MDA-MB-231	ARHGAP22
631	MIRLET7BHG	4.10637498527351e-22	0.283537261021825	0.872	0.492	9.3337903415267e-18	Cycling-VMO MDA-MB-231	MIRLET7BHG
632	EPB41L2	4.23003427085229e-22	0.323158047927609	0.978	0.662	9.61486789764725e-18	Cycling-VMO MDA-MB-231	EPB41L2
633	GPM6B	4.23697373157936e-22	0.398368289956782	0.894	0.512	9.63064129187988e-18	Cycling-VMO MDA-MB-231	GPM6B
634	NOP16	4.43989424123687e-22	0.289205369110737	0.922	0.527	1.00918796103314e-17	Cycling-VMO MDA-MB-231	NOP16
635	POLD2	4.87932740523396e-22	0.315282258089385	0.972	0.7	1.10907111920968e-17	Cycling-VMO MDA-MB-231	POLD2
636	RNF115	5.00861591203691e-22	0.388589849082127	0.983	0.757	1.13845839680599e-17	Cycling-VMO MDA-MB-231	RNF115
637	CFL2	5.06355264851087e-22	0.346988265711874	0.983	0.809	1.15094551700652e-17	Cycling-VMO MDA-MB-231	CFL2
638	SLFN11	5.10427099933867e-22	0.294677053876821	0.883	0.507	1.16020079814968e-17	Cycling-VMO MDA-MB-231	SLFN11
639	CBFB	5.23750409273727e-22	0.297468679087057	0.867	0.577	1.19048468027918e-17	Cycling-VMO MDA-MB-231	CBFB
640	MICAL2	5.99849473681345e-22	0.364200090586623	1	0.714	1.3634578536777e-17	Cycling-VMO MDA-MB-231	MICAL2
641	SF3A3	6.01838717227548e-22	0.315442037375918	0.944	0.676	1.36797940425822e-17	Cycling-VMO MDA-MB-231	SF3A3
642	MT2A	6.58486470587919e-22	0.639169704434621	1	0.9	1.49673974764634e-17	Cycling-VMO MDA-MB-231	MT2A
643	TTLL12	6.67354655812291e-22	0.31929315388288	0.839	0.534	1.51689713266134e-17	Cycling-VMO MDA-MB-231	TTLL12
644	CCDC137	6.72364549349744e-22	0.288364281538536	0.922	0.602	1.52828462067197e-17	Cycling-VMO MDA-MB-231	CCDC137
645	STRAP	8.30393005555105e-22	0.436416065026982	0.989	0.885	1.88748330162675e-17	Cycling-VMO MDA-MB-231	STRAP
646	OGFOD1	8.7762680386094e-22	0.261871899262645	0.889	0.561	1.99484572517592e-17	Cycling-VMO MDA-MB-231	OGFOD1
647	AFG3L2	9.16014721217008e-22	0.316979678143337	0.944	0.674	2.08210146132626e-17	Cycling-VMO MDA-MB-231	AFG3L2
648	KDELR3	9.80002932661388e-22	0.311931479203596	0.967	0.682	2.22754666593934e-17	Cycling-VMO MDA-MB-231	KDELR3
649	ZBTB16	9.94833820425378e-22	0.270642597440162	0.8	0.414	2.26125727382689e-17	Cycling-VMO MDA-MB-231	ZBTB16
650	PSIP1	1.05514236350307e-21	0.368386765006232	0.956	0.742	2.39833859224248e-17	Cycling-VMO MDA-MB-231	PSIP1
651	CKAP5	1.06944049537301e-21	0.315235585604409	0.9	0.577	2.43083824598286e-17	Cycling-VMO MDA-MB-231	CKAP5
652	HCFC1	1.07374257377887e-21	0.281355332943857	0.917	0.591	2.44061687019937e-17	Cycling-VMO MDA-MB-231	HCFC1
653	ACTR2	1.13891636998086e-21	0.383206916057604	0.994	0.926	2.58875690896649e-17	Cycling-VMO MDA-MB-231	ACTR2
654	CYCS	1.23840955946851e-21	0.409172081807293	0.989	0.895	2.81490492867193e-17	Cycling-VMO MDA-MB-231	CYCS
655	NUP62	1.30923078573022e-21	0.300765398948736	0.928	0.597	2.9758815759648e-17	Cycling-VMO MDA-MB-231	NUP62
656	ETF1	1.36245527219207e-21	0.35144693648481	0.994	0.82	3.09686083369258e-17	Cycling-VMO MDA-MB-231	ETF1
657	PLEKHJ1	1.40936372743228e-21	0.319830914231174	0.967	0.706	3.20348375245356e-17	Cycling-VMO MDA-MB-231	PLEKHJ1
658	PSME4	1.51143365450022e-21	0.353893247130707	0.939	0.651	3.435488696679e-17	Cycling-VMO MDA-MB-231	PSME4
659	FBN2	1.56828827997038e-21	0.468768802426823	1	0.658	3.56471926037267e-17	Cycling-VMO MDA-MB-231	FBN2
660	SCD	1.65336513791763e-21	0.579942098686883	0.994	0.874	3.75809895848676e-17	Cycling-VMO MDA-MB-231	SCD
661	AL590617.2	1.8419784880243e-21	0.317058156171977	0.722	0.376	4.18681710327924e-17	Cycling-VMO MDA-MB-231	AL590617.2
662	RNASEH1	2.09641062101353e-21	0.317577142251471	0.978	0.712	4.76514134156375e-17	Cycling-VMO MDA-MB-231	RNASEH1
663	DRAP1	2.14945158716739e-21	0.34918531753895	0.994	0.913	4.88570345763148e-17	Cycling-VMO MDA-MB-231	DRAP1
664	TMEM214	2.30461290402402e-21	0.285638259971271	0.95	0.666	5.23838513084661e-17	Cycling-VMO MDA-MB-231	TMEM214
665	EZR	2.36277165542493e-21	0.405554666771792	0.939	0.655	5.37057997278086e-17	Cycling-VMO MDA-MB-231	EZR
666	RRP7A	2.36843536463703e-21	0.296844612328563	0.917	0.594	5.38345358381996e-17	Cycling-VMO MDA-MB-231	RRP7A
667	TARDBP	2.40681310448346e-21	0.34796561275467	0.972	0.67	5.4706861864909e-17	Cycling-VMO MDA-MB-231	TARDBP
668	MORF4L2	2.51420880003841e-21	0.412841990260431	0.994	0.875	5.7147966024873e-17	Cycling-VMO MDA-MB-231	MORF4L2
669	STIP1	2.61177571629182e-21	0.314376615266521	0.956	0.712	5.93656620313131e-17	Cycling-VMO MDA-MB-231	STIP1
670	CAPRIN1	2.85860084968258e-21	0.357812081090988	0.989	0.827	6.49759973132849e-17	Cycling-VMO MDA-MB-231	CAPRIN1
671	GPSM2	3.44979324701636e-21	0.278178347296616	0.828	0.461	7.84138005046819e-17	Cycling-VMO MDA-MB-231	GPSM2
672	PDLIM5	3.60008564613639e-21	0.369280378969834	0.989	0.758	8.18299467366801e-17	Cycling-VMO MDA-MB-231	PDLIM5
673	LRRC58	3.76447392642695e-21	0.356226184849707	0.989	0.709	8.55664923476845e-17	Cycling-VMO MDA-MB-231	LRRC58
674	GAS1	4.10065138168136e-21	0.438944635598828	0.872	0.468	9.32078059056173e-17	Cycling-VMO MDA-MB-231	GAS1
675	ODC1	4.91950246654968e-21	0.422260453022093	0.978	0.746	1.11820291064674e-16	Cycling-VMO MDA-MB-231	ODC1
676	EIF4G1	5.01432660066478e-21	0.423691111964458	1	0.889	1.13975643633111e-16	Cycling-VMO MDA-MB-231	EIF4G1
677	RNASEH2B	5.14407933647167e-21	0.321246899739927	0.906	0.595	1.16924923318001e-16	Cycling-VMO MDA-MB-231	RNASEH2B
678	FJX1	5.78522161269981e-21	0.518257184495836	0.894	0.578	1.31498087256667e-16	Cycling-VMO MDA-MB-231	FJX1
679	MOK	6.5522593796492e-21	0.300052617749311	0.744	0.413	1.48932855699426e-16	Cycling-VMO MDA-MB-231	MOK
680	SNRNP25	6.82040326818438e-21	0.257995262316057	0.922	0.587	1.55027766285831e-16	Cycling-VMO MDA-MB-231	SNRNP25
681	PLP2	7.13577699492816e-21	0.269423969128314	0.994	0.8	1.62196211094717e-16	Cycling-VMO MDA-MB-231	PLP2
682	MYADM	7.21212647146999e-21	0.48837731907536	0.978	0.766	1.63931634696513e-16	Cycling-VMO MDA-MB-231	MYADM
683	TYW3	7.29799550418108e-21	0.329878023626085	0.939	0.661	1.65883437810036e-16	Cycling-VMO MDA-MB-231	TYW3
684	CEBPZ	7.30396856143041e-21	0.3177520971611	0.961	0.661	1.66019205401313e-16	Cycling-VMO MDA-MB-231	CEBPZ
685	ERGIC2	7.38750508696509e-21	0.305146486442634	0.961	0.752	1.67917990626716e-16	Cycling-VMO MDA-MB-231	ERGIC2
686	RCN3	7.81343867163306e-21	0.25448305011451	0.978	0.678	1.7759946100622e-16	Cycling-VMO MDA-MB-231	RCN3
687	EIF4H	7.92794586449563e-21	0.338138961737006	0.994	0.871	1.80202209499986e-16	Cycling-VMO MDA-MB-231	EIF4H
688	COL1A2	8.15571618973512e-21	0.513158701882688	1	0.835	1.85379428992679e-16	Cycling-VMO MDA-MB-231	COL1A2
689	GPC6	8.27821174263631e-21	0.25492175831229	0.783	0.399	1.88163752910123e-16	Cycling-VMO MDA-MB-231	GPC6
690	CCND3	8.68795996290641e-21	0.274864487977546	0.944	0.629	1.97477329956863e-16	Cycling-VMO MDA-MB-231	CCND3
691	UBA5	9.28946591470282e-21	0.274445117669688	0.9	0.578	2.11149560241195e-16	Cycling-VMO MDA-MB-231	UBA5
692	ENAH	9.29195187553439e-21	0.426787968601115	0.972	0.782	2.11206066130897e-16	Cycling-VMO MDA-MB-231	ENAH
693	MLPH	9.49456363569772e-21	0.306297611861038	0.794	0.426	2.15811431439409e-16	Cycling-VMO MDA-MB-231	MLPH
694	SHISA9	1.0247497368116e-20	0.280495637214879	0.739	0.344	2.32925615177277e-16	Cycling-VMO MDA-MB-231	SHISA9
695	SPON2	1.06102220180016e-20	0.417460076425793	1	0.64	2.41170346469177e-16	Cycling-VMO MDA-MB-231	SPON2
696	MIS18BP1	1.07794145857563e-20	0.35041662575945	0.883	0.596	2.4501609353424e-16	Cycling-VMO MDA-MB-231	MIS18BP1
697	PURB	1.12369193178213e-20	0.34320320694294	0.972	0.728	2.55415176094079e-16	Cycling-VMO MDA-MB-231	PURB
698	UCHL5	1.12711221432011e-20	0.282064370912393	0.939	0.606	2.56192606314961e-16	Cycling-VMO MDA-MB-231	UCHL5
699	LIX1L	1.13609266343703e-20	0.321663847713231	0.939	0.658	2.58233862399236e-16	Cycling-VMO MDA-MB-231	LIX1L
700	SPHK1	1.40499740827169e-20	0.407436871106971	0.989	0.711	3.19355910900154e-16	Cycling-VMO MDA-MB-231	SPHK1
701	MAK16	1.44181693732595e-20	0.265783173396107	0.817	0.474	3.27724989854189e-16	Cycling-VMO MDA-MB-231	MAK16
702	CCDC88A	1.75726853629957e-20	0.339433617678431	0.967	0.732	3.99427138300892e-16	Cycling-VMO MDA-MB-231	CCDC88A
703	ABCE1	1.8726250176525e-20	0.38031399664615	0.978	0.754	4.25647666512414e-16	Cycling-VMO MDA-MB-231	ABCE1
704	CMC2	1.89416063271631e-20	0.346388361658507	0.939	0.729	4.30542711816417e-16	Cycling-VMO MDA-MB-231	CMC2
705	DHX15	1.95099793404945e-20	0.274765289506594	0.956	0.674	4.43461830409441e-16	Cycling-VMO MDA-MB-231	DHX15
706	SEC24D	1.96346060737661e-20	0.344729114377893	0.978	0.72	4.46294596056704e-16	Cycling-VMO MDA-MB-231	SEC24D
707	SMPD4	1.99478637556943e-20	0.270804833747029	0.961	0.656	4.53414943166932e-16	Cycling-VMO MDA-MB-231	SMPD4
708	TEAD3	2.07396606239065e-20	0.260981045571002	0.778	0.42	4.71412485981394e-16	Cycling-VMO MDA-MB-231	TEAD3
709	CDH2	2.10066965561437e-20	0.425598244400281	0.917	0.557	4.77482212721147e-16	Cycling-VMO MDA-MB-231	CDH2
710	CCDC86	2.23010775386407e-20	0.267334819583703	0.85	0.507	5.06903492453303e-16	Cycling-VMO MDA-MB-231	CCDC86
711	YWHAZ	2.26932593643116e-20	0.287962343337287	1	0.915	5.15817785350804e-16	Cycling-VMO MDA-MB-231	YWHAZ
712	QSER1	2.33975347705813e-20	0.281685437448831	0.906	0.595	5.31825965335314e-16	Cycling-VMO MDA-MB-231	QSER1
713	DZIP1	2.53725720156096e-20	0.267907554205442	0.9	0.545	5.76718561914805e-16	Cycling-VMO MDA-MB-231	DZIP1
714	CEP170	2.88326596345814e-20	0.479943986489199	0.978	0.788	6.55366353494035e-16	Cycling-VMO MDA-MB-231	CEP170
715	MBNL1	3.53680967810968e-20	0.385859262970906	0.989	0.844	8.0391683983433e-16	Cycling-VMO MDA-MB-231	MBNL1
716	BCLAF1	3.65602366657972e-20	0.382638726078742	0.994	0.824	8.3101417941357e-16	Cycling-VMO MDA-MB-231	BCLAF1
717	CLDN11	3.95850752779233e-20	0.435447839836632	0.75	0.416	8.99768761067198e-16	Cycling-VMO MDA-MB-231	CLDN11
718	HOXB2	4.5756124575199e-20	0.301592219359999	0.906	0.54	1.04003671159427e-15	Cycling-VMO MDA-MB-231	HOXB2
719	CENPX	5.20504481560308e-20	0.320943843944364	0.994	0.792	1.18310668658658e-15	Cycling-VMO MDA-MB-231	CENPX
720	NR2F1	5.65902891510987e-20	0.35191647319002	0.95	0.63	1.28629727240447e-15	Cycling-VMO MDA-MB-231	NR2F1
721	NACC1	5.75328386622142e-20	0.254117928243279	0.928	0.622	1.30772142279213e-15	Cycling-VMO MDA-MB-231	NACC1
722	SUCLG2	6.91842217727363e-20	0.270687662570409	0.967	0.68	1.5725573608943e-15	Cycling-VMO MDA-MB-231	SUCLG2
723	CALM3	7.1501810053153e-20	0.366697528134638	0.994	0.891	1.62523614250817e-15	Cycling-VMO MDA-MB-231	CALM3
724	HSPB11	7.41250453107275e-20	0.253689091114471	0.894	0.544	1.68486227991284e-15	Cycling-VMO MDA-MB-231	HSPB11
725	HACD3	7.48160329667712e-20	0.297670424309085	0.972	0.743	1.70056842933471e-15	Cycling-VMO MDA-MB-231	HACD3
726	ZHX3	8.06273773450146e-20	0.256890462314975	0.906	0.562	1.83266028705218e-15	Cycling-VMO MDA-MB-231	ZHX3
727	UBA2	1.08874061053037e-19	0.315476345987279	0.978	0.743	2.47470740773553e-15	Cycling-VMO MDA-MB-231	UBA2
728	RBMX	1.147257796759e-19	0.324379305029777	0.994	0.781	2.6077169720332e-15	Cycling-VMO MDA-MB-231	RBMX
729	RRAS2	1.16275878410465e-19	0.333102247602169	0.972	0.693	2.64295071626987e-15	Cycling-VMO MDA-MB-231	RRAS2
730	FSCN1	1.29097277871477e-19	0.38570830908494	0.994	0.837	2.93438112601868e-15	Cycling-VMO MDA-MB-231	FSCN1
731	COL1A1	1.29510098694779e-19	0.492794414110994	1	0.874	2.94376454333233e-15	Cycling-VMO MDA-MB-231	COL1A1
732	UBE2V2	1.29639856156656e-19	0.311010906563901	0.983	0.748	2.94671393044078e-15	Cycling-VMO MDA-MB-231	UBE2V2
733	SLC16A1-AS1	1.34678812299528e-19	0.293259376149467	0.894	0.5	3.06124940356827e-15	Cycling-VMO MDA-MB-231	SLC16A1-AS1
734	CHCHD7	1.55150542453541e-19	0.274818171594444	0.95	0.681	3.52657182996899e-15	Cycling-VMO MDA-MB-231	CHCHD7
735	TLN1	1.57541986690138e-19	0.355648803339413	0.994	0.898	3.58092935746684e-15	Cycling-VMO MDA-MB-231	TLN1
736	FOXO3	1.62481224039904e-19	0.313987167955599	0.956	0.679	3.69319822242701e-15	Cycling-VMO MDA-MB-231	FOXO3
737	CTBP1	1.65802207295228e-19	0.291443758265703	0.967	0.725	3.76868417182054e-15	Cycling-VMO MDA-MB-231	CTBP1
738	SLC25A1	1.67783088793398e-19	0.301019173878361	0.983	0.778	3.81370960827393e-15	Cycling-VMO MDA-MB-231	SLC25A1
739	FSTL1	1.76855295589191e-19	0.384920353720789	1	0.904	4.01992086874232e-15	Cycling-VMO MDA-MB-231	FSTL1
740	BAZ1A	1.78778955289782e-19	0.400789367947121	0.967	0.74	4.06364565373675e-15	Cycling-VMO MDA-MB-231	BAZ1A
741	PSMD14	1.84726644226456e-19	0.356751141200124	0.983	0.765	4.19883662326734e-15	Cycling-VMO MDA-MB-231	PSMD14
742	KITLG	1.86991277372179e-19	0.322671341730663	0.922	0.554	4.25031173466963e-15	Cycling-VMO MDA-MB-231	KITLG
743	DDX18	1.89055464886512e-19	0.322539547878348	0.978	0.77	4.29723071687042e-15	Cycling-VMO MDA-MB-231	DDX18
744	BCKDK	2.00347526904554e-19	0.284710530452959	0.95	0.684	4.55389928654052e-15	Cycling-VMO MDA-MB-231	BCKDK
745	BET1L	2.12128728319848e-19	0.274103997984369	0.844	0.53	4.82168599471015e-15	Cycling-VMO MDA-MB-231	BET1L
746	PPM1G	2.13122439854649e-19	0.333868685381826	0.989	0.878	4.84427305789618e-15	Cycling-VMO MDA-MB-231	PPM1G
747	THAP12	2.20947487885446e-19	0.303058929729633	0.933	0.603	5.02213639963618e-15	Cycling-VMO MDA-MB-231	THAP12
748	BNC2	2.23683904214146e-19	0.283735433232362	0.806	0.441	5.08433514278754e-15	Cycling-VMO MDA-MB-231	BNC2
749	CARM1	2.28114107357298e-19	0.294842306820634	0.939	0.681	5.18503366023138e-15	Cycling-VMO MDA-MB-231	CARM1
750	CAVIN1	2.54582694275464e-19	0.345748289866091	1	0.956	5.78666464088129e-15	Cycling-VMO MDA-MB-231	CAVIN1
751	GPR180	2.62454738006612e-19	0.254241951589544	0.856	0.516	5.96559619489028e-15	Cycling-VMO MDA-MB-231	GPR180
752	TOMM70	2.69018109036812e-19	0.273551755824232	0.894	0.605	6.11478161840674e-15	Cycling-VMO MDA-MB-231	TOMM70
753	PPP2CA	2.73540122072327e-19	0.314379680796879	0.989	0.758	6.217566974704e-15	Cycling-VMO MDA-MB-231	PPP2CA
754	NHP2	2.93305806268734e-19	0.311632331781252	0.989	0.853	6.66684097648833e-15	Cycling-VMO MDA-MB-231	NHP2
755	DNM1L	2.99212975797317e-19	0.308171100029777	0.972	0.723	6.80111093987301e-15	Cycling-VMO MDA-MB-231	DNM1L
756	LINC01116	3.02918653886426e-19	0.281537827130501	0.939	0.639	6.88534100283845e-15	Cycling-VMO MDA-MB-231	LINC01116
757	AKT1	3.09784284932094e-19	0.295602960131899	0.983	0.827	7.04139679650649e-15	Cycling-VMO MDA-MB-231	AKT1
758	DAZAP1	3.31807587997294e-19	0.325305644810727	0.989	0.804	7.5419864751785e-15	Cycling-VMO MDA-MB-231	DAZAP1
759	TMEM87A	3.47497473809078e-19	0.347210875360694	0.939	0.701	7.89861757968035e-15	Cycling-VMO MDA-MB-231	TMEM87A
760	CAMK2N1	3.49699669631166e-19	0.693565416301974	0.944	0.741	7.9486734907164e-15	Cycling-VMO MDA-MB-231	CAMK2N1
761	EIF4G2	3.82308132001159e-19	0.32542284724797	0.994	0.927	8.68986384038634e-15	Cycling-VMO MDA-MB-231	EIF4G2
762	HAS2	4.1404086045011e-19	0.305583971964543	0.839	0.464	9.41114875803101e-15	Cycling-VMO MDA-MB-231	HAS2
763	MZT1	4.18674569765573e-19	0.292886701989041	0.944	0.652	9.51647297077148e-15	Cycling-VMO MDA-MB-231	MZT1
764	UBE2K	4.41742264268029e-19	0.335484259501305	0.989	0.82	1.00408016668123e-14	Cycling-VMO MDA-MB-231	UBE2K
765	TSR1	5.53859850134689e-19	0.256650153211303	0.911	0.603	1.25892343935615e-14	Cycling-VMO MDA-MB-231	TSR1
766	SRSF7	5.72361741820621e-19	0.46193434729115	0.989	0.801	1.30097823915827e-14	Cycling-VMO MDA-MB-231	SRSF7
767	WDR77	5.72379578671319e-19	0.276616522791805	0.878	0.528	1.30101878231991e-14	Cycling-VMO MDA-MB-231	WDR77
768	MAGED1	6.1887178410007e-19	0.382341713940992	0.933	0.631	1.40669556525946e-14	Cycling-VMO MDA-MB-231	MAGED1
769	AP2M1	6.38595594723273e-19	0.269179629074879	0.989	0.93	1.451527786806e-14	Cycling-VMO MDA-MB-231	AP2M1
770	UQCR10	6.76679540806052e-19	0.329517585867341	0.978	0.907	1.53809259625216e-14	Cycling-VMO MDA-MB-231	UQCR10
771	ARID5B	7.09495585821819e-19	0.370759908873291	0.95	0.605	1.61268346657299e-14	Cycling-VMO MDA-MB-231	ARID5B
772	IPO7	7.36725759676706e-19	0.380702608527112	1	0.845	1.67457765174515e-14	Cycling-VMO MDA-MB-231	IPO7
773	RAF1	7.37232066813957e-19	0.312878997504295	0.961	0.708	1.67572848786812e-14	Cycling-VMO MDA-MB-231	RAF1
774	ACAT2	8.20967853425523e-19	0.25152668603259	0.844	0.531	1.86605993083621e-14	Cycling-VMO MDA-MB-231	ACAT2
775	TOMM34	8.27871587755417e-19	0.253287202266497	0.833	0.476	1.88175211896806e-14	Cycling-VMO MDA-MB-231	TOMM34
776	SRP9	8.55462682006008e-19	0.331601963256228	0.989	0.885	1.94446667619966e-14	Cycling-VMO MDA-MB-231	SRP9
777	PSMG1	8.74011352316098e-19	0.27126552755146	0.906	0.589	1.98662780381449e-14	Cycling-VMO MDA-MB-231	PSMG1
778	RTL8C	8.81109896059334e-19	0.318681376489653	0.983	0.824	2.00276279374287e-14	Cycling-VMO MDA-MB-231	RTL8C
779	MYO9B	8.9570220291365e-19	0.273938602992893	0.961	0.745	2.03593110722273e-14	Cycling-VMO MDA-MB-231	MYO9B
780	ARMC1	9.08832840759394e-19	0.294747796683509	0.961	0.678	2.0657770470461e-14	Cycling-VMO MDA-MB-231	ARMC1
781	ERLIN1	9.21714318949432e-19	0.251625111450813	0.867	0.559	2.09505664697206e-14	Cycling-VMO MDA-MB-231	ERLIN1
782	RGMB	1.00363896307176e-18	0.441815658784884	0.906	0.616	2.2812713630621e-14	Cycling-VMO MDA-MB-231	RGMB
783	STAG1	1.02759743978909e-18	0.28837534608706	0.928	0.648	2.33572898064059e-14	Cycling-VMO MDA-MB-231	STAG1
784	RER1	1.18331437312377e-18	0.317007090737073	1	0.898	2.68967357011033e-14	Cycling-VMO MDA-MB-231	RER1
785	SPRED1	1.25286458605544e-18	0.342223249929054	0.872	0.614	2.847761204104e-14	Cycling-VMO MDA-MB-231	SPRED1
786	KDELR2	1.28896435845149e-18	0.319465569005081	1	0.939	2.92981598676023e-14	Cycling-VMO MDA-MB-231	KDELR2
787	CDV3	1.34332328497407e-18	0.386604802121554	0.994	0.884	3.05337382674605e-14	Cycling-VMO MDA-MB-231	CDV3
788	USP16	1.39568023041196e-18	0.349309944407773	0.972	0.762	3.17238116372638e-14	Cycling-VMO MDA-MB-231	USP16
789	TMEM106C	1.41222173608232e-18	0.255267528319982	0.833	0.489	3.20998000611512e-14	Cycling-VMO MDA-MB-231	TMEM106C
790	DKK1	1.45178238532636e-18	0.250700524003981	0.694	0.342	3.29990136184681e-14	Cycling-VMO MDA-MB-231	DKK1
791	NCLN	1.49572689182771e-18	0.314207142786945	0.983	0.736	3.39978722512438e-14	Cycling-VMO MDA-MB-231	NCLN
792	NEK7	1.54706304816173e-18	0.296275742330639	0.917	0.63	3.51647430847161e-14	Cycling-VMO MDA-MB-231	NEK7
793	SRP54	1.56088831161718e-18	0.301894886583834	0.978	0.717	3.54789913230584e-14	Cycling-VMO MDA-MB-231	SRP54
794	NME1	1.63004069027506e-18	0.361632981206279	0.989	0.861	3.70508248899521e-14	Cycling-VMO MDA-MB-231	NME1
795	TMEM263	1.7533982761588e-18	0.37549650756819	0.967	0.766	3.98547428170896e-14	Cycling-VMO MDA-MB-231	TMEM263
796	GPX8	1.79099205119753e-18	0.310314660278149	0.989	0.774	4.070924932372e-14	Cycling-VMO MDA-MB-231	GPX8
797	H2AFY	1.9679112041814e-18	0.293173324349615	0.989	0.838	4.47306216710432e-14	Cycling-VMO MDA-MB-231	H2AFY
798	NIP7	2.11985263803786e-18	0.313670703411735	0.911	0.596	4.81842504626006e-14	Cycling-VMO MDA-MB-231	NIP7
799	EMC8	2.18513703986231e-18	0.29512955926256	0.961	0.724	4.96681649160702e-14	Cycling-VMO MDA-MB-231	EMC8
800	CDH11	2.27695811980774e-18	0.368192148208147	0.8	0.451	5.17552580632298e-14	Cycling-VMO MDA-MB-231	CDH11
801	ADAM9	2.36317861713507e-18	0.307559699975753	0.983	0.843	5.37150499674802e-14	Cycling-VMO MDA-MB-231	ADAM9
802	NOC3L	2.72348887124008e-18	0.264956436711876	0.883	0.556	6.19049020432871e-14	Cycling-VMO MDA-MB-231	NOC3L
803	KANK2	3.03134577347944e-18	0.305125954228069	0.956	0.735	6.89024894311876e-14	Cycling-VMO MDA-MB-231	KANK2
804	ALDH1L2	3.11693417240764e-18	0.286417128856495	0.967	0.539	7.08479137388256e-14	Cycling-VMO MDA-MB-231	ALDH1L2
805	GNA11	3.1444830961589e-18	0.303501429208771	0.989	0.773	7.14741007756919e-14	Cycling-VMO MDA-MB-231	GNA11
806	RANGAP1	3.60704417053916e-18	0.319225245502323	0.883	0.592	8.19881139963551e-14	Cycling-VMO MDA-MB-231	RANGAP1
807	PLGRKT	3.61882496146237e-18	0.323071162876105	0.922	0.629	8.22558913740397e-14	Cycling-VMO MDA-MB-231	PLGRKT
808	U2SURP	3.71495962326021e-18	0.286053858956201	0.978	0.755	8.44410322367046e-14	Cycling-VMO MDA-MB-231	U2SURP
809	NDUFA6	3.80525739865946e-18	0.313999538403901	0.972	0.778	8.64935006715295e-14	Cycling-VMO MDA-MB-231	NDUFA6
810	DHX9	3.83808906003122e-18	0.264682206481581	0.967	0.73	8.72397643345096e-14	Cycling-VMO MDA-MB-231	DHX9
811	SIPA1L1	4.56553620098765e-18	0.300257230895013	0.889	0.587	1.03774637848449e-13	Cycling-VMO MDA-MB-231	SIPA1L1
812	CDK4	4.79663454013991e-18	0.336315789061973	0.983	0.804	1.0902750309738e-13	Cycling-VMO MDA-MB-231	CDK4
813	SRSF10	5.18213392123275e-18	0.308659101926838	0.989	0.817	1.1778990402962e-13	Cycling-VMO MDA-MB-231	SRSF10
814	STARD7	5.55338466175318e-18	0.309620709280715	0.983	0.747	1.2622843336165e-13	Cycling-VMO MDA-MB-231	STARD7
815	RWDD1	6.63728944719579e-18	0.352379628086093	0.978	0.873	1.5086558913476e-13	Cycling-VMO MDA-MB-231	RWDD1
816	FASN	7.01199826234293e-18	0.34641161744391	0.956	0.77	1.59382720503055e-13	Cycling-VMO MDA-MB-231	FASN
817	TAF3	7.09346600640225e-18	0.250175430096241	0.878	0.576	1.61234482325523e-13	Cycling-VMO MDA-MB-231	TAF3
818	ANKRD28	8.01468727833634e-18	0.37179500248585	0.994	0.795	1.82173841836585e-13	Cycling-VMO MDA-MB-231	ANKRD28
819	UBE2N	1.01848586463453e-17	0.288043027526098	0.972	0.751	2.31501837031428e-13	Cycling-VMO MDA-MB-231	UBE2N
820	RAB8A	1.0654075934614e-17	0.267929894669457	0.939	0.689	2.42167145993776e-13	Cycling-VMO MDA-MB-231	RAB8A
821	AKAP12	1.13331046073035e-17	0.3891464429056	0.978	0.769	2.57601467724009e-13	Cycling-VMO MDA-MB-231	AKAP12
822	SURF4	1.18159072227426e-17	0.338798182516401	0.994	0.897	2.68575571172939e-13	Cycling-VMO MDA-MB-231	SURF4
823	EIF3J	1.18279222325171e-17	0.316945507222156	0.989	0.84	2.68848672345115e-13	Cycling-VMO MDA-MB-231	EIF3J
824	DYNLL2	1.18489251728247e-17	0.260031126862644	0.911	0.609	2.69326069178304e-13	Cycling-VMO MDA-MB-231	DYNLL2
825	INSIG1	1.20011773674104e-17	0.457235625996912	0.961	0.724	2.72786761561239e-13	Cycling-VMO MDA-MB-231	INSIG1
826	PCNX1	1.2781296801256e-17	0.268828980733965	0.922	0.626	2.90518876292548e-13	Cycling-VMO MDA-MB-231	PCNX1
827	ITSN1	1.34743853107194e-17	0.273491456661045	0.889	0.611	3.06272778112651e-13	Cycling-VMO MDA-MB-231	ITSN1
828	YWHAB	1.35988082399138e-17	0.301881117573512	1	0.933	3.0910091129324e-13	Cycling-VMO MDA-MB-231	YWHAB
829	TGFB1I1	1.44715857112264e-17	0.322198978552057	0.989	0.791	3.28939143216175e-13	Cycling-VMO MDA-MB-231	TGFB1I1
830	ZCCHC17	1.46557842106998e-17	0.301594734387059	0.972	0.764	3.33125975109206e-13	Cycling-VMO MDA-MB-231	ZCCHC17
831	CAPZA1	1.57287140917932e-17	0.317535562244612	0.994	0.841	3.57513671306459e-13	Cycling-VMO MDA-MB-231	CAPZA1
832	NDUFAF2	1.57979329457054e-17	0.325886370537735	0.994	0.797	3.59087015855883e-13	Cycling-VMO MDA-MB-231	NDUFAF2
833	WBP4	1.64042747785046e-17	0.280767645325477	0.922	0.655	3.7286916571541e-13	Cycling-VMO MDA-MB-231	WBP4
834	PLOD2	1.68316576395453e-17	0.348042286292848	0.989	0.818	3.82583578146865e-13	Cycling-VMO MDA-MB-231	PLOD2
835	F3	1.8477717875146e-17	0.384202651872384	0.739	0.407	4.19998527302069e-13	Cycling-VMO MDA-MB-231	F3
836	ITGA5	1.91088365330409e-17	0.508265601521142	1	0.899	4.34343854396021e-13	Cycling-VMO MDA-MB-231	ITGA5
837	RRP1B	2.12190684440026e-17	0.295332434694983	0.928	0.671	4.8230942573218e-13	Cycling-VMO MDA-MB-231	RRP1B
838	IPO9	2.18412822806785e-17	0.277057981745522	0.961	0.712	4.96452346239823e-13	Cycling-VMO MDA-MB-231	IPO9
839	KPNA4	2.41431444733329e-17	0.333296279678992	0.983	0.807	5.48773673878857e-13	Cycling-VMO MDA-MB-231	KPNA4
840	ADAMTS2	2.45776244129164e-17	0.279219865004216	0.972	0.542	5.5864940290559e-13	Cycling-VMO MDA-MB-231	ADAMTS2
841	IWS1	2.50653786407257e-17	0.305935570617002	0.928	0.689	5.69736056503694e-13	Cycling-VMO MDA-MB-231	IWS1
842	NRAS	3.15993949132171e-17	0.284522581181799	0.95	0.681	7.18254246377426e-13	Cycling-VMO MDA-MB-231	NRAS
843	PHF5A	4.00037878217337e-17	0.269007972149367	0.917	0.63	9.09286097188007e-13	Cycling-VMO MDA-MB-231	PHF5A
844	GTF3A	4.05045323487592e-17	0.252373389809975	0.989	0.857	9.20668020287297e-13	Cycling-VMO MDA-MB-231	GTF3A
845	COL5A3	4.34445577560885e-17	0.2861890712528	0.828	0.444	9.87494797795891e-13	Cycling-VMO MDA-MB-231	COL5A3
846	KLF7	4.83392583648776e-17	0.324443693123707	0.911	0.633	1.09875134263367e-12	Cycling-VMO MDA-MB-231	KLF7
847	SLC7A1	4.8780255575366e-17	0.3438578838994	0.989	0.728	1.10877520922807e-12	Cycling-VMO MDA-MB-231	SLC7A1
848	NIPA2	5.24980729784671e-17	0.285189797458387	0.961	0.721	1.19328119880056e-12	Cycling-VMO MDA-MB-231	NIPA2
849	SQLE	5.30840437964455e-17	0.393172893397474	0.994	0.761	1.20660031549321e-12	Cycling-VMO MDA-MB-231	SQLE
850	PRELID1	5.47007880926353e-17	0.287357892893492	0.989	0.933	1.2433489133456e-12	Cycling-VMO MDA-MB-231	PRELID1
851	GLO1	5.67910079983357e-17	0.282048721076978	0.989	0.818	1.29085961180217e-12	Cycling-VMO MDA-MB-231	GLO1
852	PDGFRB	5.78222583862482e-17	0.439914835474835	0.961	0.576	1.31429993311942e-12	Cycling-VMO MDA-MB-231	PDGFRB
853	EIF5	6.20504514001683e-17	0.399736982686249	0.989	0.882	1.41040676032583e-12	Cycling-VMO MDA-MB-231	EIF5
854	USP7	6.87244805200637e-17	0.308056256192386	0.972	0.741	1.56210744222105e-12	Cycling-VMO MDA-MB-231	USP7
855	DSEL	7.12290946594199e-17	0.263648011829567	0.983	0.633	1.61903732160861e-12	Cycling-VMO MDA-MB-231	DSEL
856	RPF2	7.29447419294277e-17	0.26959532027315	0.872	0.558	1.65803398405589e-12	Cycling-VMO MDA-MB-231	RPF2
857	PLOD3	8.214134867365e-17	0.258872856048828	0.967	0.756	1.86707285535207e-12	Cycling-VMO MDA-MB-231	PLOD3
858	ZC3H18	8.22695518800329e-17	0.255882506335894	0.894	0.644	1.86998691423315e-12	Cycling-VMO MDA-MB-231	ZC3H18
859	PLIN3	8.25260441364327e-17	0.308068323459427	0.944	0.729	1.87581698322111e-12	Cycling-VMO MDA-MB-231	PLIN3
860	GCSH	8.38492114353267e-17	0.278828830674108	0.961	0.776	1.90589257592498e-12	Cycling-VMO MDA-MB-231	GCSH
861	RHOA	9.12011036252736e-17	0.25501591869889	0.994	0.947	2.07300108540247e-12	Cycling-VMO MDA-MB-231	RHOA
862	BCL7C	9.54649513907477e-17	0.253284943527879	0.989	0.804	2.1699183451117e-12	Cycling-VMO MDA-MB-231	BCL7C
863	TXNIP	9.95276469924592e-17	0.35039845764296	0.806	0.486	2.2622634161386e-12	Cycling-VMO MDA-MB-231	TXNIP
864	TPGS2	1.00238733297873e-16	0.273468722852061	0.956	0.789	2.27842640786065e-12	Cycling-VMO MDA-MB-231	TPGS2
865	PRKAR2A	1.07503056568293e-16	0.33030509393354	0.972	0.766	2.4435444757973e-12	Cycling-VMO MDA-MB-231	PRKAR2A
866	CNOT7	1.08498756693013e-16	0.296186078684963	0.994	0.756	2.46617673963219e-12	Cycling-VMO MDA-MB-231	CNOT7
867	HSPH1	1.08500561627883e-16	0.285308939676619	0.961	0.703	2.46621776580179e-12	Cycling-VMO MDA-MB-231	HSPH1
868	RNF126	1.20602538637266e-16	0.253351224305716	0.967	0.66	2.74129570322506e-12	Cycling-VMO MDA-MB-231	RNF126
869	IMPDH1	1.26913709150193e-16	0.28344663223104	0.961	0.712	2.8847486089839e-12	Cycling-VMO MDA-MB-231	IMPDH1
870	EEA1	1.39968295985937e-16	0.272098007115782	0.983	0.756	3.18147936776035e-12	Cycling-VMO MDA-MB-231	EEA1
871	ASPH	1.40084467562102e-16	0.319364080047742	1	0.889	3.18411994768658e-12	Cycling-VMO MDA-MB-231	ASPH
872	KCNQ1OT1	1.40710435225333e-16	0.397196032024709	0.889	0.594	3.19834819267182e-12	Cycling-VMO MDA-MB-231	KCNQ1OT1
873	LIMA1	1.44155729329874e-16	0.36549520618298	0.989	0.821	3.27665972766803e-12	Cycling-VMO MDA-MB-231	LIMA1
874	ZFP91	1.51884712863986e-16	0.28629981092576	0.939	0.666	3.45233952339841e-12	Cycling-VMO MDA-MB-231	ZFP91
875	AMD1	1.69582494875408e-16	0.339640856377964	0.989	0.771	3.85461010851802e-12	Cycling-VMO MDA-MB-231	AMD1
876	EIF3B	2.1576464448941e-16	0.309225388591001	0.989	0.835	4.90433036924429e-12	Cycling-VMO MDA-MB-231	EIF3B
877	MRPL12	2.45752088051839e-16	0.304882434346113	0.956	0.72	5.5859449614183e-12	Cycling-VMO MDA-MB-231	MRPL12
878	SUZ12	2.650865868676e-16	0.257045920017229	0.961	0.726	6.02541811950055e-12	Cycling-VMO MDA-MB-231	SUZ12
879	CYR61	2.67901534343498e-16	0.49620266858891	1	0.793	6.08940187562772e-12	Cycling-VMO MDA-MB-231	CYR61
880	PLAT	2.69000820013874e-16	0.290189585702955	0.789	0.495	6.11438863891536e-12	Cycling-VMO MDA-MB-231	PLAT
881	TWF1	2.71595006385398e-16	0.311155017411233	0.989	0.763	6.17335449514009e-12	Cycling-VMO MDA-MB-231	TWF1
882	GOLGA3	2.74674059050542e-16	0.300694961473634	0.994	0.825	6.24334136221882e-12	Cycling-VMO MDA-MB-231	GOLGA3
883	PALLD	2.99993468160808e-16	0.270438408820213	0.972	0.776	6.81885153129516e-12	Cycling-VMO MDA-MB-231	PALLD
884	CNBP	3.05156128927872e-16	0.331605094214252	0.994	0.861	6.93619881053053e-12	Cycling-VMO MDA-MB-231	CNBP
885	ILK	3.1835474630123e-16	0.289855532730699	0.989	0.798	7.23620338342696e-12	Cycling-VMO MDA-MB-231	ILK
886	ANAPC5	3.72745543832258e-16	0.311605395989882	0.989	0.827	8.47250621130723e-12	Cycling-VMO MDA-MB-231	ANAPC5
887	NT5DC2	4.00444710093866e-16	0.256422876727708	0.994	0.888	9.10210826043358e-12	Cycling-VMO MDA-MB-231	NT5DC2
888	SFPQ	4.03839515304668e-16	0.331068232234313	1	0.839	9.1792721828751e-12	Cycling-VMO MDA-MB-231	SFPQ
889	SERPINH1	4.15189677049573e-16	0.393135163674964	1	0.91	9.4372613593368e-12	Cycling-VMO MDA-MB-231	SERPINH1
890	LSM1	4.43168325218592e-16	0.293334563299551	0.972	0.793	1.00732160322186e-11	Cycling-VMO MDA-MB-231	LSM1
891	SH3BP4	4.6247734751362e-16	0.252043669765894	0.906	0.6	1.05121101089846e-11	Cycling-VMO MDA-MB-231	SH3BP4
892	TPBG	4.80139340505753e-16	0.310725772064813	0.956	0.627	1.09135672096958e-11	Cycling-VMO MDA-MB-231	TPBG
893	RCC1	4.97050370514741e-16	0.266048368231642	0.906	0.606	1.12979549218001e-11	Cycling-VMO MDA-MB-231	RCC1
894	AURKAIP1	5.03003309619382e-16	0.326932617600395	0.994	0.918	1.14332652276485e-11	Cycling-VMO MDA-MB-231	AURKAIP1
895	XRCC6	5.06609098560788e-16	0.271204180154418	0.961	0.792	1.15152248102867e-11	Cycling-VMO MDA-MB-231	XRCC6
896	TIMM10	5.13011410023361e-16	0.29176743126309	0.95	0.705	1.1660749349831e-11	Cycling-VMO MDA-MB-231	TIMM10
897	CAV1	5.1996642254623e-16	0.350933848454298	1	0.944	1.18188367844758e-11	Cycling-VMO MDA-MB-231	CAV1
898	SLC17A9	5.74153481391489e-16	0.266291610301205	0.806	0.51	1.30505086320285e-11	Cycling-VMO MDA-MB-231	SLC17A9
899	AMOTL2	5.98198755932722e-16	0.310530225118886	0.917	0.608	1.35970577223508e-11	Cycling-VMO MDA-MB-231	AMOTL2
900	SMC6	6.53132933355906e-16	0.275355080340633	0.944	0.67	1.48457115751798e-11	Cycling-VMO MDA-MB-231	SMC6
901	MT-ND6	6.6136955162476e-16	0.494381076423724	0.989	0.864	1.50329299084308e-11	Cycling-VMO MDA-MB-231	MT-ND6
902	SEC23A	6.94026531598318e-16	0.278376915794736	0.994	0.814	1.57752230632298e-11	Cycling-VMO MDA-MB-231	SEC23A
903	PRPF19	6.96152046951857e-16	0.253256775570908	0.872	0.581	1.58235360272157e-11	Cycling-VMO MDA-MB-231	PRPF19
904	YKT6	7.62544159235172e-16	0.268816689756554	0.978	0.767	1.73326287394155e-11	Cycling-VMO MDA-MB-231	YKT6
905	USP14	7.76620341514991e-16	0.265429236961548	0.978	0.77	1.76525803626358e-11	Cycling-VMO MDA-MB-231	USP14
906	BTBD6	7.96629986646204e-16	0.276151109558503	0.95	0.698	1.81073995964682e-11	Cycling-VMO MDA-MB-231	BTBD6
907	RDX	9.58096941051584e-16	0.271495368848107	0.983	0.865	2.17775434701025e-11	Cycling-VMO MDA-MB-231	RDX
908	XRCC5	1.01577029405766e-15	0.28348521134441	0.983	0.849	2.30884587839305e-11	Cycling-VMO MDA-MB-231	XRCC5
909	CAPZB	1.02155507525873e-15	0.252616900912435	0.983	0.912	2.3219946860631e-11	Cycling-VMO MDA-MB-231	CAPZB
910	RAD23B	1.15775602601729e-15	0.305217065809092	0.983	0.824	2.6315794471373e-11	Cycling-VMO MDA-MB-231	RAD23B
911	RIF1	1.20902722178058e-15	0.281944451762861	0.967	0.726	2.74811887510726e-11	Cycling-VMO MDA-MB-231	RIF1
912	SNRPD2	1.32530209917274e-15	0.254511319423935	0.994	0.895	3.01241167141963e-11	Cycling-VMO MDA-MB-231	SNRPD2
913	GTF2A2	1.34336351550766e-15	0.300637374625078	0.994	0.855	3.05346527074892e-11	Cycling-VMO MDA-MB-231	GTF2A2
914	HNRNPA2B1	1.38594417212575e-15	0.330676954975381	1	0.932	3.15025110324183e-11	Cycling-VMO MDA-MB-231	HNRNPA2B1
915	STXBP5	1.74064396859574e-15	0.263675595107047	0.933	0.643	3.95648374061812e-11	Cycling-VMO MDA-MB-231	STXBP5
916	STMN1	1.83272055952386e-15	0.349269601627714	0.928	0.675	4.16577383179773e-11	Cycling-VMO MDA-MB-231	STMN1
917	JUN	2.04361432686851e-15	0.508916381712152	1	0.845	4.64513536497213e-11	Cycling-VMO MDA-MB-231	JUN
918	SAP30	2.10416054527737e-15	0.254615829972351	0.878	0.579	4.78275691941546e-11	Cycling-VMO MDA-MB-231	SAP30
919	DCUN1D5	2.45780457777642e-15	0.258482776243717	0.978	0.724	5.58658980528581e-11	Cycling-VMO MDA-MB-231	DCUN1D5
920	ZEB2	2.64015492421544e-15	0.28859417849902	0.95	0.665	6.00107214274169e-11	Cycling-VMO MDA-MB-231	ZEB2
921	TAOK3	2.9349291775004e-15	0.304757599627392	0.967	0.741	6.67109402045841e-11	Cycling-VMO MDA-MB-231	TAOK3
922	STK24	3.59901833979929e-15	0.276697776342195	0.95	0.709	8.1805686863638e-11	Cycling-VMO MDA-MB-231	STK24
923	WDR82	3.92962491038343e-15	0.254803423795955	0.961	0.736	8.93203742130154e-11	Cycling-VMO MDA-MB-231	WDR82
924	SEC61A1	4.33087174127017e-15	0.294045027544172	0.994	0.909	9.84407146790709e-11	Cycling-VMO MDA-MB-231	SEC61A1
925	HMGA1	4.45393511550929e-15	0.374578298094391	0.994	0.879	1.01237945175526e-10	Cycling-VMO MDA-MB-231	HMGA1
926	CHTOP	4.56094442611235e-15	0.264606434700048	0.95	0.709	1.03670266805534e-10	Cycling-VMO MDA-MB-231	CHTOP
927	KPNA6	4.81948928107033e-15	0.270646827603447	0.972	0.75	1.09546991358728e-10	Cycling-VMO MDA-MB-231	KPNA6
928	COL6A3	4.9558544427975e-15	0.548532431444911	1	0.775	1.12646571484787e-10	Cycling-VMO MDA-MB-231	COL6A3
929	APCDD1L	5.87197398977823e-15	0.299590659226723	0.6	0.329	1.33469968787659e-10	Cycling-VMO MDA-MB-231	APCDD1L
930	APCDD1	6.14924606903826e-15	0.340691637095013	0.55	0.278	1.3977236314924e-10	Cycling-VMO MDA-MB-231	APCDD1
931	LPP	6.94879250385124e-15	0.424136840520076	0.994	0.861	1.57946053612539e-10	Cycling-VMO MDA-MB-231	LPP
932	IDI1	7.1273263918687e-15	0.27042785423799	0.956	0.723	1.62004128887176e-10	Cycling-VMO MDA-MB-231	IDI1
933	MYL9	7.1511367586645e-15	0.26733663459534	0.983	0.814	1.62545338524444e-10	Cycling-VMO MDA-MB-231	MYL9
934	ARHGDIA	7.41819854862232e-15	0.283532938698206	0.994	0.927	1.68615653010185e-10	Cycling-VMO MDA-MB-231	ARHGDIA
935	P4HA1	8.23524126794194e-15	0.250687933121018	0.961	0.721	1.8718703402032e-10	Cycling-VMO MDA-MB-231	P4HA1
936	MYH9	1.0193402128259e-14	0.345554780068118	0.994	0.944	2.31696030375327e-10	Cycling-VMO MDA-MB-231	MYH9
937	RBM17	1.12455275055407e-14	0.290441042552137	0.989	0.824	2.55610840200941e-10	Cycling-VMO MDA-MB-231	RBM17
938	RUVBL1	1.273513646985e-14	0.250277462404496	0.922	0.675	2.89469651959692e-10	Cycling-VMO MDA-MB-231	RUVBL1
939	GNAI3	1.32102945973554e-14	0.262358365957268	0.989	0.807	3.00269996197888e-10	Cycling-VMO MDA-MB-231	GNAI3
940	MLF2	1.4031337522258e-14	0.259662158182253	0.978	0.808	3.18932301880924e-10	Cycling-VMO MDA-MB-231	MLF2
941	BIN1	1.43258992137842e-14	0.329015904235523	0.972	0.769	3.25627689129315e-10	Cycling-VMO MDA-MB-231	BIN1
942	CMSS1	1.50428798971049e-14	0.276656199994328	0.961	0.681	3.41924660061195e-10	Cycling-VMO MDA-MB-231	CMSS1
943	NTMT1	1.52493535449596e-14	0.279370834720436	0.983	0.776	3.46617806076931e-10	Cycling-VMO MDA-MB-231	NTMT1
944	DUSP23	1.67989986597999e-14	0.279526917496886	0.978	0.792	3.81841239537251e-10	Cycling-VMO MDA-MB-231	DUSP23
945	DST	1.71391477843783e-14	0.311141420032758	1	0.897	3.89572829138918e-10	Cycling-VMO MDA-MB-231	DST
946	C16orf72	1.71695466278268e-14	0.291743141346014	0.967	0.746	3.90263794850504e-10	Cycling-VMO MDA-MB-231	C16orf72
947	FAM114A1	1.80278776294115e-14	0.257014235219323	0.961	0.778	4.09773658516523e-10	Cycling-VMO MDA-MB-231	FAM114A1
948	FAT1	1.9975818979042e-14	0.25725217500278	0.978	0.609	4.54050365393625e-10	Cycling-VMO MDA-MB-231	FAT1
949	SCAF11	2.47536751910943e-14	0.271423275931614	0.983	0.823	5.62651037093574e-10	Cycling-VMO MDA-MB-231	SCAF11
950	NUS1	2.65749111867011e-14	0.266974008254252	0.978	0.735	6.04047731273716e-10	Cycling-VMO MDA-MB-231	NUS1
951	TMEM126A	2.68099910693429e-14	0.295100296762328	0.956	0.727	6.09391097006164e-10	Cycling-VMO MDA-MB-231	TMEM126A
952	UHMK1	3.05183650769113e-14	0.288765054401054	0.956	0.746	6.93682438198195e-10	Cycling-VMO MDA-MB-231	UHMK1
953	KMT5A	3.06106665519457e-14	0.277467559660427	0.939	0.706	6.95780450725726e-10	Cycling-VMO MDA-MB-231	KMT5A
954	TBL1XR1	3.15282042676325e-14	0.278931956309744	0.994	0.784	7.16636083003287e-10	Cycling-VMO MDA-MB-231	TBL1XR1
955	RAB1A	3.32848304659751e-14	0.286889369025936	0.989	0.834	7.56564196491614e-10	Cycling-VMO MDA-MB-231	RAB1A
956	ACTN4	3.89015530323398e-14	0.27286358150601	0.989	0.918	8.84232300425083e-10	Cycling-VMO MDA-MB-231	ACTN4
957	RRBP1	4.0095973157775e-14	0.27869350764018	0.994	0.884	9.11381469876225e-10	Cycling-VMO MDA-MB-231	RRBP1
958	FAM111A	5.23039365458631e-14	0.374021290972527	0.756	0.498	1.18886847768747e-09	Cycling-VMO MDA-MB-231	FAM111A
959	DLC1	5.41716674933904e-14	0.251921724784536	0.967	0.735	1.23132200212476e-09	Cycling-VMO MDA-MB-231	DLC1
960	PPIG	5.47832439443814e-14	0.271068741107767	0.983	0.789	1.24522313485579e-09	Cycling-VMO MDA-MB-231	PPIG
961	SRSF4	5.60152477559907e-14	0.301101362511765	0.994	0.81	1.27322658149367e-09	Cycling-VMO MDA-MB-231	SRSF4
962	HNRNPA0	6.01467616571661e-14	0.273134128164592	0.994	0.839	1.36713589246739e-09	Cycling-VMO MDA-MB-231	HNRNPA0
963	SPATS2	6.52660586942598e-14	0.270582162053147	0.956	0.715	1.48349751412053e-09	Cycling-VMO MDA-MB-231	SPATS2
964	TNFRSF12A	7.12829118201193e-14	0.35456467716123	0.994	0.739	1.62026058567131e-09	Cycling-VMO MDA-MB-231	TNFRSF12A
965	CTCF	7.63302652461493e-14	0.256225729565282	0.95	0.677	1.73498692904497e-09	Cycling-VMO MDA-MB-231	CTCF
966	BRD7	7.89941742294856e-14	0.266213254880178	0.972	0.744	1.79553758023621e-09	Cycling-VMO MDA-MB-231	BRD7
967	VASP	8.11313241147734e-14	0.32623767220885	0.989	0.801	1.8441149971288e-09	Cycling-VMO MDA-MB-231	VASP
968	FRMD6	8.95361081940058e-14	0.347843325730342	0.983	0.768	2.03515573924975e-09	Cycling-VMO MDA-MB-231	FRMD6
969	TANC2	9.14591719491052e-14	0.277536618566038	0.894	0.624	2.07886697840316e-09	Cycling-VMO MDA-MB-231	TANC2
970	GEMIN6	1.03798329889879e-13	0.250081958141509	0.761	0.501	2.35933603839696e-09	Cycling-VMO MDA-MB-231	GEMIN6
971	MTDH	1.11257493461059e-13	0.326679870015292	1	0.908	2.52888282636986e-09	Cycling-VMO MDA-MB-231	MTDH
972	MRPL51	1.21609967951109e-13	0.278359415709115	0.989	0.907	2.76419457152871e-09	Cycling-VMO MDA-MB-231	MRPL51
973	DENR	1.23418116913797e-13	0.253145241216182	0.972	0.812	2.8052937974506e-09	Cycling-VMO MDA-MB-231	DENR
974	ARCN1	1.47092503480373e-13	0.293300622724661	0.989	0.818	3.34341260410887e-09	Cycling-VMO MDA-MB-231	ARCN1
975	PABPN1	1.77270473488029e-13	0.295647971324864	0.994	0.851	4.02935786238289e-09	Cycling-VMO MDA-MB-231	PABPN1
976	CWC15	1.9065962989306e-13	0.261586528313885	0.994	0.794	4.33369338746926e-09	Cycling-VMO MDA-MB-231	CWC15
977	COL6A1	2.08320521127073e-13	0.321315069742593	1	0.876	4.73512544521837e-09	Cycling-VMO MDA-MB-231	COL6A1
978	PAPSS2	2.10704155394986e-13	0.298625225294085	0.956	0.761	4.78930545212803e-09	Cycling-VMO MDA-MB-231	PAPSS2
979	TCAF1	2.31541714870516e-13	0.254690003214229	0.989	0.77	5.26294317900682e-09	Cycling-VMO MDA-MB-231	TCAF1
980	IKBIP	2.5996247167889e-13	0.292850465851202	0.978	0.823	5.90894698126116e-09	Cycling-VMO MDA-MB-231	IKBIP
981	ZNF106	3.4840141301288e-13	0.269015293671621	0.983	0.81	7.91916411778277e-09	Cycling-VMO MDA-MB-231	ZNF106
982	FRMD4A	4.23141905310824e-13	0.263693577019962	0.917	0.676	9.61801550771502e-09	Cycling-VMO MDA-MB-231	FRMD4A
983	HMGCS1	5.43169250720865e-13	0.285425833340486	0.906	0.652	1.23462370688853e-08	Cycling-VMO MDA-MB-231	HMGCS1
984	DR1	5.57553465974086e-13	0.276454056228691	0.983	0.746	1.2673190281591e-08	Cycling-VMO MDA-MB-231	DR1
985	UBE3A	6.5691853211638e-13	0.252522633760706	0.967	0.776	1.49317582350053e-08	Cycling-VMO MDA-MB-231	UBE3A
986	FOSB	6.57361529412805e-13	0.518393519666152	0.894	0.694	1.49418275635531e-08	Cycling-VMO MDA-MB-231	FOSB
987	MLEC	6.76144106242205e-13	0.254413712492317	0.989	0.871	1.53687555348853e-08	Cycling-VMO MDA-MB-231	MLEC
988	SSR3	8.95378222208884e-13	0.297982317567034	0.994	0.94	2.03519469908079e-08	Cycling-VMO MDA-MB-231	SSR3
989	HDLBP	1.03286489485463e-12	0.272624466965834	0.994	0.948	2.34770190600458e-08	Cycling-VMO MDA-MB-231	HDLBP
990	CCAR1	1.0532672597989e-12	0.256504854775236	0.972	0.771	2.39407648152289e-08	Cycling-VMO MDA-MB-231	CCAR1
991	PPP2CB	1.31838536822115e-12	0.25346043659167	0.989	0.782	2.99668994196667e-08	Cycling-VMO MDA-MB-231	PPP2CB
992	KPNA2	1.86475328485805e-12	0.322143321264701	0.833	0.555	4.23858421648236e-08	Cycling-VMO MDA-MB-231	KPNA2
993	STARD4	1.98221133848409e-12	0.261254026279204	0.978	0.73	4.50556637237434e-08	Cycling-VMO MDA-MB-231	STARD4
994	RAB2A	2.03393074550887e-12	0.273126117508065	0.983	0.876	4.62312458454167e-08	Cycling-VMO MDA-MB-231	RAB2A
995	PPP2R5E	2.09471449389495e-12	0.254800263595473	0.989	0.769	4.76128604462322e-08	Cycling-VMO MDA-MB-231	PPP2R5E
996	COL5A1	2.25020557490416e-12	0.292506629521645	1	0.868	5.11471727175715e-08	Cycling-VMO MDA-MB-231	COL5A1
997	BUD31	2.27221746780879e-12	0.285562372078664	0.989	0.863	5.16475030432939e-08	Cycling-VMO MDA-MB-231	BUD31
998	TPM1	3.34871248933131e-12	0.374993912156986	0.994	0.927	7.61162348825006e-08	Cycling-VMO MDA-MB-231	TPM1
999	SPRY4	3.40279420415361e-12	0.305011028978791	0.822	0.549	7.73455122604116e-08	Cycling-VMO MDA-MB-231	SPRY4
1000	MAT2A	3.54149428403973e-12	0.285768766577571	0.983	0.781	8.04981650762231e-08	Cycling-VMO MDA-MB-231	MAT2A
1001	LARP1	5.2372222035584e-12	0.256853792309152	0.989	0.849	1.19042060686882e-07	Cycling-VMO MDA-MB-231	LARP1
1002	CAST	5.79777617144423e-12	0.253642841433326	0.994	0.903	1.31783452376927e-07	Cycling-VMO MDA-MB-231	CAST
1003	PTP4A2	5.88033512892023e-12	0.262936129805565	0.994	0.896	1.33660017480357e-07	Cycling-VMO MDA-MB-231	PTP4A2
1004	RBM39	9.55356264847331e-12	0.255868591574197	0.989	0.85	2.17152478999798e-07	Cycling-VMO MDA-MB-231	RBM39
1005	PAK2	1.40034008930558e-11	0.298719861257436	0.989	0.85	3.18297302299158e-07	Cycling-VMO MDA-MB-231	PAK2
1006	THRAP3	1.62642747882254e-11	0.253312972625641	0.994	0.839	3.69686965936364e-07	Cycling-VMO MDA-MB-231	THRAP3
1007	FLNA	1.64515521450946e-11	0.286080207646099	1	0.941	3.73943780258001e-07	Cycling-VMO MDA-MB-231	FLNA
1008	ARPC5	2.35337994521771e-11	0.260463391137763	0.994	0.918	5.34923261547985e-07	Cycling-VMO MDA-MB-231	ARPC5
1009	SRGN	2.47846414650913e-11	0.291161296275201	0.972	0.82	5.63354900501525e-07	Cycling-VMO MDA-MB-231	SRGN
1010	RHOBTB3	2.83055680722099e-11	0.265497654064178	0.994	0.787	6.43385562281332e-07	Cycling-VMO MDA-MB-231	RHOBTB3
1011	CYTOR	3.53383857733039e-11	0.276566429382119	0.994	0.857	8.03241508627197e-07	Cycling-VMO MDA-MB-231	CYTOR
1012	FOS	3.62067867612164e-11	0.38100650869867	0.894	0.685	8.2298026308245e-07	Cycling-VMO MDA-MB-231	FOS
1013	GLRX5	5.0984841155867e-11	0.250728025056478	0.989	0.834	1.15888543947286e-06	Cycling-VMO MDA-MB-231	GLRX5
1014	SLC1A5	7.27520346241323e-11	0.315868270330653	0.989	0.783	1.65365374700653e-06	Cycling-VMO MDA-MB-231	SLC1A5
1015	FADS2	9.72029504087123e-11	0.312199358589669	0.994	0.847	2.20942306279003e-06	Cycling-VMO MDA-MB-231	FADS2
1016	MTHFD2	2.17609405803543e-10	0.33106118270143	0.961	0.75	4.94626179391453e-06	Cycling-VMO MDA-MB-231	MTHFD2
1017	PSMD7	4.8869260719554e-10	0.251077225063843	0.983	0.844	1.11079829615546e-05	Cycling-VMO MDA-MB-231	PSMD7
1018	SCN9A	6.29053539929336e-10	0.251183245583238	0.722	0.451	1.42983869625938e-05	Cycling-VMO MDA-MB-231	SCN9A
1019	COL5A2	6.43608695058018e-10	0.274221588222893	0.989	0.79	1.46292256386688e-05	Cycling-VMO MDA-MB-231	COL5A2
1020	FADS1	1.08020441520643e-09	0.287747882652639	0.989	0.862	2.45530463576421e-05	Cycling-VMO MDA-MB-231	FADS1
1021	SLC2A3	1.15472989069379e-09	0.255430446284023	0.928	0.677	2.62470104154699e-05	Cycling-VMO MDA-MB-231	SLC2A3
1022	BNIP3	7.01679919056399e-09	0.256337874667851	0.961	0.805	0.00015949184560152	Cycling-VMO MDA-MB-231	BNIP3
1023	CTGF	8.42692268999286e-09	0.34521305147181	0.961	0.752	0.000191543952743538	Cycling-VMO MDA-MB-231	CTGF
1024	ID3	5.01156756369462e-08	0.268736535407389	0.806	0.547	0.00113912930722779	Cycling-VMO MDA-MB-231	ID3
1025	IGFBP3	3.58176961684243e-07	0.277156615152846	0.311	0.161	0.00814136233908284	Cycling-VMO MDA-MB-231	IGFBP3
1027	VPS13C	3.53169861945436e-32	0.272437153422978	0.256	0.741	8.02755096201977e-28	Cycling-VMT MDA-MB-231	VPS13C
1028	ECPAS	2.01884848947568e-27	0.421863860519041	0.236	0.698	4.58884261657821e-23	Cycling-VMT MDA-MB-231	ECPAS
1029	ZC3HAV1	5.16454771604812e-27	0.281743969833614	0.246	0.714	1.17390169585774e-22	Cycling-VMT MDA-MB-231	ZC3HAV1
1030	GCC2	9.86634893036706e-26	0.334929404660953	0.337	0.798	2.24262111187243e-21	Cycling-VMT MDA-MB-231	GCC2
1031	POLR2J3.1	1.05405318069136e-24	0.982878080382543	0.271	0.743	2.39586287971146e-20	Cycling-VMT MDA-MB-231	POLR2J3.1
1032	SPG7	3.05550844502832e-24	0.273449634054629	0.266	0.735	6.94517069554936e-20	Cycling-VMT MDA-MB-231	SPG7
1033	UACA1	3.80414012747657e-24	0.611277439145023	0.357	0.837	8.64681050975425e-20	Cycling-VMT MDA-MB-231	UACA
1034	SLC4A7	4.13382898517026e-24	0.345699571711785	0.271	0.712	9.39619328329201e-20	Cycling-VMT MDA-MB-231	SLC4A7
1035	SETX	4.21522585725764e-24	0.26555474451827	0.312	0.783	9.58120837354662e-20	Cycling-VMT MDA-MB-231	SETX
1036	MIA3	2.51077771612815e-23	0.362428301417085	0.266	0.719	5.70699774875928e-19	Cycling-VMT MDA-MB-231	MIA3
1037	GIGYF2	5.62519660872181e-23	0.272396968378905	0.276	0.695	1.27860718916247e-18	Cycling-VMT MDA-MB-231	GIGYF2
1038	MEF2A	1.38317196413595e-22	0.252552756344129	0.271	0.695	3.143949874481e-18	Cycling-VMT MDA-MB-231	MEF2A
1039	NOM1	1.89219246467026e-22	0.284864497483291	0.216	0.619	4.3009534721955e-18	Cycling-VMT MDA-MB-231	NOM1
1040	MBD3	2.90799053591994e-22	0.257495824453776	0.317	0.781	6.60986248814603e-18	Cycling-VMT MDA-MB-231	MBD3
1041	SETD2	4.86421750834911e-22	0.528503460060631	0.296	0.73	1.10563663964775e-17	Cycling-VMT MDA-MB-231	SETD2
1042	GOLGB1	4.99590933352033e-22	0.325421639977044	0.392	0.854	1.13557019150917e-17	Cycling-VMT MDA-MB-231	GOLGB1
1043	HERC1	6.21064600335229e-22	0.503760160184395	0.206	0.596	1.41167983656198e-17	Cycling-VMT MDA-MB-231	HERC1
1044	RIF11	6.81798558816308e-22	0.367784590570473	0.296	0.742	1.54972812418947e-17	Cycling-VMT MDA-MB-231	RIF1
1045	RNF213	7.00170862220663e-22	0.272184482024747	0.367	0.831	1.59148836982757e-17	Cycling-VMT MDA-MB-231	RNF213
1046	ZMYM4	1.39489373953693e-21	0.267562450253486	0.276	0.715	3.17059346996745e-17	Cycling-VMT MDA-MB-231	ZMYM4
1047	SUPT6H	1.91622183721809e-21	0.319203402218782	0.302	0.749	4.35557223599673e-17	Cycling-VMT MDA-MB-231	SUPT6H
1048	GPATCH2	2.35214821553431e-21	0.369487069204466	0.236	0.639	5.34643289390949e-17	Cycling-VMT MDA-MB-231	GPATCH2
1049	USP34	2.4660082181146e-21	0.261086522431557	0.372	0.82	5.6052366797745e-17	Cycling-VMT MDA-MB-231	USP34
1050	THOC2	2.98896003950885e-21	0.445342914515453	0.327	0.758	6.79390616980363e-17	Cycling-VMT MDA-MB-231	THOC2
1051	ACIN1	3.21052289863823e-21	0.261224625207425	0.342	0.771	7.2975185486047e-17	Cycling-VMT MDA-MB-231	ACIN1
1052	UBR5	3.92680679657087e-21	0.279332988108617	0.286	0.709	8.92563184860559e-17	Cycling-VMT MDA-MB-231	UBR5
1053	CLIP1	7.52836372215923e-21	0.323358870716937	0.372	0.802	1.71119707404679e-16	Cycling-VMT MDA-MB-231	CLIP1
1054	CHD8	8.8920418389511e-21	0.290164284316625	0.271	0.683	2.02116110999358e-16	Cycling-VMT MDA-MB-231	CHD8
1055	KMT2C	9.09268242533774e-21	0.546643485384515	0.291	0.738	2.06676671527927e-16	Cycling-VMT MDA-MB-231	KMT2C
1056	LUZP1	9.81225903701641e-21	0.290747408778847	0.372	0.809	2.23032647911383e-16	Cycling-VMT MDA-MB-231	LUZP1
1057	UHRF2	1.01167330504645e-20	0.291122518760733	0.226	0.627	2.29953342237059e-16	Cycling-VMT MDA-MB-231	UHRF2
1058	BPTF	1.93565494943739e-20	0.370949480464883	0.397	0.847	4.39974370007119e-16	Cycling-VMT MDA-MB-231	BPTF
1059	TTC14	3.12589396346655e-20	0.38553115988796	0.231	0.611	7.10515697895946e-16	Cycling-VMT MDA-MB-231	TTC14
1060	MDM2	3.62407889049143e-20	0.335754151744368	0.342	0.745	8.23753131808703e-16	Cycling-VMT MDA-MB-231	MDM2
1061	IWS11	5.52966599906397e-20	0.27051590523005	0.281	0.704	1.25689308158724e-15	Cycling-VMT MDA-MB-231	IWS1
1062	PNPLA8	5.96993293938314e-20	0.421477744447924	0.302	0.699	1.35696575712179e-15	Cycling-VMT MDA-MB-231	PNPLA8
1063	EHMT1	6.03864448740078e-20	0.398817024822684	0.291	0.693	1.3725838919862e-15	Cycling-VMT MDA-MB-231	EHMT1
1064	RAB3GAP1	8.1176748520226e-20	0.255183658785512	0.256	0.629	1.84514749386474e-15	Cycling-VMT MDA-MB-231	RAB3GAP1
1065	CHD1	1.88137691490006e-19	0.315665235933922	0.332	0.744	4.27636972756784e-15	Cycling-VMT MDA-MB-231	CHD1
1066	WDR33	2.30747227465813e-19	0.332083528675704	0.271	0.668	5.24488448029792e-15	Cycling-VMT MDA-MB-231	WDR33
1067	ZNF638	2.87545151956239e-19	0.530335223358992	0.332	0.77	6.53590130396531e-15	Cycling-VMT MDA-MB-231	ZNF638
1068	BAZ1B1	2.94118516052406e-19	0.339273272410861	0.347	0.796	6.68531386987118e-15	Cycling-VMT MDA-MB-231	BAZ1B
1069	POLK	3.59878662571717e-19	0.278305804161026	0.241	0.619	8.18004200025512e-15	Cycling-VMT MDA-MB-231	POLK
1070	VPS13D	4.04006754330607e-19	0.26847626763216	0.161	0.487	9.1830735259347e-15	Cycling-VMT MDA-MB-231	VPS13D
1071	YTHDC1	4.04994922862541e-19	0.2578657761192	0.322	0.737	9.20553459666555e-15	Cycling-VMT MDA-MB-231	YTHDC1
1072	CDK12	4.28341036747518e-19	0.303384692565211	0.327	0.729	9.73619176527109e-15	Cycling-VMT MDA-MB-231	CDK12
1073	SMG1	5.35017689299802e-19	0.288208575845978	0.362	0.792	1.21609520777845e-14	Cycling-VMT MDA-MB-231	SMG1
1074	NEMF	5.70357213976922e-19	0.383604396077382	0.276	0.694	1.29642194736954e-14	Cycling-VMT MDA-MB-231	NEMF
1075	ZFHX3	5.96704291555582e-19	0.262169902958112	0.332	0.741	1.35630885470584e-14	Cycling-VMT MDA-MB-231	ZFHX3
1076	FBXW7	6.88711653514496e-19	0.25961548034913	0.236	0.593	1.56544158843845e-14	Cycling-VMT MDA-MB-231	FBXW7
1077	AFF4	7.57800304923045e-19	0.263673407496899	0.372	0.814	1.72248009309008e-14	Cycling-VMT MDA-MB-231	AFF4
1078	PRRC2B	7.89867860090582e-19	0.268976939486202	0.387	0.829	1.79536964598589e-14	Cycling-VMT MDA-MB-231	PRRC2B
1079	LTN1	8.24127507062808e-19	0.313365761723201	0.246	0.614	1.87324182355376e-14	Cycling-VMT MDA-MB-231	LTN1
1080	UBE2H	9.00042925047553e-19	0.266234662397653	0.362	0.807	2.04579756863309e-14	Cycling-VMT MDA-MB-231	UBE2H
1081	NDUFA5	9.033647498113e-19	0.271192207226125	0.342	0.778	2.05334807632109e-14	Cycling-VMT MDA-MB-231	NDUFA5
1082	MUC20-OT11	9.87179813676201e-19	0.31941237707908	0.281	0.671	2.243859716486e-14	Cycling-VMT MDA-MB-231	MUC20-OT1
1083	INPPL1	1.04977011203237e-18	0.277782339481154	0.307	0.704	2.38612746464958e-14	Cycling-VMT MDA-MB-231	INPPL1
1084	BACH1	1.73911677564186e-18	0.304207470316076	0.221	0.586	3.95301243103395e-14	Cycling-VMT MDA-MB-231	BACH1
1085	N4BP1	1.98928819825045e-18	0.347620565687075	0.241	0.603	4.52165207462328e-14	Cycling-VMT MDA-MB-231	N4BP1
1086	INTS1	2.13236135276826e-18	0.435791809566498	0.302	0.696	4.84685735484225e-14	Cycling-VMT MDA-MB-231	INTS1
1087	TCF25	2.51727997877463e-18	0.296849864885816	0.417	0.867	5.72177739175474e-14	Cycling-VMT MDA-MB-231	TCF25
1088	COPB1	2.91038199920436e-18	0.276465422044256	0.347	0.794	6.6152982841915e-14	Cycling-VMT MDA-MB-231	COPB1
1089	PCNX3	3.3374030032818e-18	0.251130664404513	0.236	0.604	7.58591702645952e-14	Cycling-VMT MDA-MB-231	PCNX3
1090	LAMB2	3.50295437134243e-18	0.59975749509053	0.291	0.703	7.96221528606134e-14	Cycling-VMT MDA-MB-231	LAMB2
1091	VPS53	3.83549864631805e-18	0.351247705075064	0.266	0.639	8.71808842308093e-14	Cycling-VMT MDA-MB-231	VPS53
1092	YTHDC2	4.24831078857283e-18	0.26035202621832	0.206	0.576	9.65641042242603e-14	Cycling-VMT MDA-MB-231	YTHDC2
1093	NCK1	4.33290187689988e-18	0.382609354706761	0.266	0.659	9.84868596619342e-14	Cycling-VMT MDA-MB-231	NCK1
1094	YARS	4.7483752461388e-18	0.260209436885405	0.342	0.755	1.07930569344735e-13	Cycling-VMT MDA-MB-231	YARS
1095	USP11	4.77886448105009e-18	0.257502752756376	0.211	0.556	1.08623589654269e-13	Cycling-VMT MDA-MB-231	USP11
1096	ZNF217	5.32986815875877e-18	0.273684514636616	0.261	0.623	1.21147903248587e-13	Cycling-VMT MDA-MB-231	ZNF217
1097	ZNF800	5.61117532195578e-18	0.672330762457507	0.276	0.646	1.27542015068055e-13	Cycling-VMT MDA-MB-231	ZNF800
1098	SF3A31	5.62122591134324e-18	0.316875661255817	0.281	0.693	1.27770464964832e-13	Cycling-VMT MDA-MB-231	SF3A3
1099	LENG8	6.95058398818263e-18	0.566582348031776	0.347	0.781	1.57986774051391e-13	Cycling-VMT MDA-MB-231	LENG8
1100	ARL14EP	8.60525324549645e-18	0.449802121292688	0.251	0.616	1.95597406270134e-13	Cycling-VMT MDA-MB-231	ARL14EP
1101	SLC39A10	1.00887542514051e-17	0.285205764570154	0.271	0.646	2.29317384134438e-13	Cycling-VMT MDA-MB-231	SLC39A10
1102	ACADVL	1.21817519382314e-17	0.326665157443927	0.337	0.776	2.76891221555999e-13	Cycling-VMT MDA-MB-231	ACADVL
1103	RAB14	1.29274520457152e-17	0.325254179723943	0.352	0.802	2.93840984999106e-13	Cycling-VMT MDA-MB-231	RAB14
1104	GPBP1L1	1.29811291140743e-17	0.347752206967925	0.312	0.708	2.95061064762909e-13	Cycling-VMT MDA-MB-231	GPBP1L1
1105	ZNF451	1.36737029298093e-17	0.285519304947707	0.291	0.696	3.10803267594566e-13	Cycling-VMT MDA-MB-231	ZNF451
1106	LUC7L	1.44479365349616e-17	0.318669622276184	0.271	0.647	3.28401597439676e-13	Cycling-VMT MDA-MB-231	LUC7L
1107	HUWE1	2.05352913540417e-17	0.312473947269998	0.422	0.841	4.66767172477367e-13	Cycling-VMT MDA-MB-231	HUWE1
1108	MAML2	2.45747069151222e-17	0.320316042285424	0.206	0.552	5.58583088180728e-13	Cycling-VMT MDA-MB-231	MAML2
1109	PI4K2A	2.48576400073646e-17	0.279063086508572	0.171	0.492	5.65014157367398e-13	Cycling-VMT MDA-MB-231	PI4K2A
1110	KAT6B	2.5180806461998e-17	0.322974345424928	0.191	0.544	5.72359730881215e-13	Cycling-VMT MDA-MB-231	KAT6B
1111	VIRMA	2.57482050674985e-17	0.309659657602079	0.226	0.588	5.85256701184241e-13	Cycling-VMT MDA-MB-231	VIRMA
1112	GNAI1	2.58288561916382e-17	0.260625930524266	0.176	0.493	5.87089901235935e-13	Cycling-VMT MDA-MB-231	GNAI1
1113	NKAP	3.21605356860441e-17	0.308664110559378	0.271	0.661	7.31008976143783e-13	Cycling-VMT MDA-MB-231	NKAP
1114	CHD9	3.31321283274975e-17	0.35440285374481	0.387	0.809	7.53093276884019e-13	Cycling-VMT MDA-MB-231	CHD9
1115	UBXN2A	3.64454119480592e-17	0.333327773220549	0.271	0.651	8.28404213579385e-13	Cycling-VMT MDA-MB-231	UBXN2A
1116	CDK61	3.93642590301102e-17	0.376056973629034	0.307	0.714	8.94749607754405e-13	Cycling-VMT MDA-MB-231	CDK6
1117	NIPSNAP2	4.58056027839402e-17	0.280027737368336	0.281	0.664	1.04116135127896e-12	Cycling-VMT MDA-MB-231	NIPSNAP2
1118	ARID4B	5.27340285376786e-17	0.400778852095428	0.347	0.782	1.19864446866144e-12	Cycling-VMT MDA-MB-231	ARID4B
1119	OGFOD11	5.65550768491287e-17	0.253757194810404	0.236	0.577	1.28549689678069e-12	Cycling-VMT MDA-MB-231	OGFOD1
1120	CCNL2	5.72705809620645e-17	0.453349674708511	0.377	0.777	1.30176030526773e-12	Cycling-VMT MDA-MB-231	CCNL2
1121	PKN2	5.93614436088353e-17	0.398167239796507	0.327	0.764	1.34928561322883e-12	Cycling-VMT MDA-MB-231	PKN2
1122	RBM5	6.83757576556716e-17	0.393911778094223	0.312	0.695	1.55418097151341e-12	Cycling-VMT MDA-MB-231	RBM5
1123	RSRP1	6.92470755743897e-17	0.428153246338016	0.332	0.718	1.57398602780588e-12	Cycling-VMT MDA-MB-231	RSRP1
1124	SUN1	6.92964056597881e-17	0.328970023342245	0.291	0.693	1.57510730064698e-12	Cycling-VMT MDA-MB-231	SUN1
1125	CCDC6	8.08118638027373e-17	0.317596115392373	0.327	0.734	1.83685366423622e-12	Cycling-VMT MDA-MB-231	CCDC6
1126	MKLN1	8.5863710391966e-17	0.511815385019976	0.296	0.691	1.95168213720939e-12	Cycling-VMT MDA-MB-231	MKLN1
1127	AKAP17A	8.6170177185942e-17	0.381858709889731	0.261	0.628	1.95864812743646e-12	Cycling-VMT MDA-MB-231	AKAP17A
1128	DIAPH2	9.06973907691801e-17	0.437064744249173	0.291	0.668	2.06155169218346e-12	Cycling-VMT MDA-MB-231	DIAPH2
1129	MKRN1	9.08772091446774e-17	0.473642401680312	0.271	0.675	2.06563896385852e-12	Cycling-VMT MDA-MB-231	MKRN1
1130	ZNF532	1.07741336307837e-16	0.321988388568862	0.211	0.541	2.44896057427714e-12	Cycling-VMT MDA-MB-231	ZNF532
1131	UBE2Q2	1.39870272472377e-16	0.254287094700409	0.322	0.725	3.17925129329713e-12	Cycling-VMT MDA-MB-231	UBE2Q2
1132	BOD1L1	1.46525047836843e-16	0.500970742910977	0.392	0.827	3.33051433733144e-12	Cycling-VMT MDA-MB-231	BOD1L1
1133	RTF1	1.60952480086399e-16	0.259452599712688	0.332	0.777	3.65844987236385e-12	Cycling-VMT MDA-MB-231	RTF1
1134	NDUFS2	1.83312076618911e-16	0.318422960464033	0.322	0.71	4.16668350154784e-12	Cycling-VMT MDA-MB-231	NDUFS2
1135	CDK9	1.8666461629497e-16	0.336954124549937	0.241	0.6	4.24288672838468e-12	Cycling-VMT MDA-MB-231	CDK9
1136	GPBP1	1.95285863218132e-16	0.317653206783006	0.347	0.785	4.43884767094813e-12	Cycling-VMT MDA-MB-231	GPBP1
1137	FAM89B	2.11557691900664e-16	0.252191632606807	0.302	0.71	4.80870633690208e-12	Cycling-VMT MDA-MB-231	FAM89B
1138	IDH3G	2.30600229978177e-16	0.259948643965249	0.271	0.648	5.24154322740396e-12	Cycling-VMT MDA-MB-231	IDH3G
1139	PSMD3	2.4095775048906e-16	0.285795910360193	0.322	0.731	5.47696966861634e-12	Cycling-VMT MDA-MB-231	PSMD3
1140	REV1	2.49125216298289e-16	0.329535507894143	0.236	0.597	5.66261616646012e-12	Cycling-VMT MDA-MB-231	REV1
1141	GTPBP6	2.58272764009706e-16	0.365957214985429	0.337	0.742	5.87053992594062e-12	Cycling-VMT MDA-MB-231	GTPBP6
1142	SCYL1	2.93005693253253e-16	0.32590396806714	0.266	0.638	6.66001940764644e-12	Cycling-VMT MDA-MB-231	SCYL1
1143	ZNF292	2.99465159388079e-16	0.345146821495416	0.337	0.714	6.80684307289104e-12	Cycling-VMT MDA-MB-231	ZNF292
1144	SNRNP200	3.49458080099963e-16	0.287748830939574	0.342	0.748	7.94318216067216e-12	Cycling-VMT MDA-MB-231	SNRNP200
1145	SLF2	3.69937403160513e-16	0.334523596369083	0.231	0.578	8.40867717383845e-12	Cycling-VMT MDA-MB-231	SLF2
1146	NUMA1	3.77375715537151e-16	0.549209126495534	0.327	0.726	8.57775001415944e-12	Cycling-VMT MDA-MB-231	NUMA1
1147	DHX32	4.10041175447887e-16	0.270974534479555	0.256	0.618	9.32023591793047e-12	Cycling-VMT MDA-MB-231	DHX32
1148	MFN1	4.97862331798696e-16	0.313224445172047	0.206	0.547	1.13164108017844e-11	Cycling-VMT MDA-MB-231	MFN1
1149	DCTN1	5.00025209120635e-16	0.334509470396803	0.337	0.734	1.1365573003312e-11	Cycling-VMT MDA-MB-231	DCTN1
1150	VTA1	5.36074633209106e-16	0.258078646297967	0.236	0.583	1.2184976412843e-11	Cycling-VMT MDA-MB-231	VTA1
1151	POLR2B	5.37936538130726e-16	0.283894368503677	0.307	0.671	1.22272975117114e-11	Cycling-VMT MDA-MB-231	POLR2B
1152	CDR2L	5.47102534992196e-16	0.279686978123799	0.266	0.625	1.24356406203726e-11	Cycling-VMT MDA-MB-231	CDR2L
1153	ANKRD12	5.85190805007895e-16	0.787504552690982	0.347	0.78	1.33013869978295e-11	Cycling-VMT MDA-MB-231	ANKRD12
1154	CTR9	6.07852265101941e-16	0.257777414654491	0.231	0.586	1.38164819857671e-11	Cycling-VMT MDA-MB-231	CTR9
1155	TMEM243	6.11654140666438e-16	0.274470476206023	0.302	0.685	1.39028986173481e-11	Cycling-VMT MDA-MB-231	TMEM243
1156	DDX42	6.13576044190637e-16	0.49476188291634	0.372	0.776	1.39465834844532e-11	Cycling-VMT MDA-MB-231	DDX42
1157	SORBS31	6.40053081893404e-16	0.359347329899585	0.337	0.726	1.45484065514371e-11	Cycling-VMT MDA-MB-231	SORBS3
1158	ARHGEF1	7.45581776146861e-16	0.257169648925167	0.251	0.602	1.69470737718181e-11	Cycling-VMT MDA-MB-231	ARHGEF1
1159	OPA1	8.27795059773764e-16	0.334921354846306	0.291	0.662	1.88157817086577e-11	Cycling-VMT MDA-MB-231	OPA1
1160	EZH1	9.15556607865193e-16	0.31823171773398	0.171	0.501	2.08106016967758e-11	Cycling-VMT MDA-MB-231	EZH1
1161	ZRANB2	9.46363822602877e-16	0.68169633741469	0.372	0.765	2.15108496877634e-11	Cycling-VMT MDA-MB-231	ZRANB2
1162	AHCTF1	9.5916275994891e-16	0.516291207220393	0.296	0.66	2.18017695336387e-11	Cycling-VMT MDA-MB-231	AHCTF1
1163	MDN1	1.05367391400335e-15	0.512039579226866	0.236	0.565	2.39500080652962e-11	Cycling-VMT MDA-MB-231	MDN1
1164	UBA11	1.06636627653103e-15	0.287472133635387	0.362	0.786	2.42385054655503e-11	Cycling-VMT MDA-MB-231	UBA1
1165	CARS2	1.08041967710588e-15	0.320461356820165	0.281	0.659	2.45579392606166e-11	Cycling-VMT MDA-MB-231	CARS2
1166	MARS	1.16032408718226e-15	0.370971207278953	0.281	0.636	2.63741665016527e-11	Cycling-VMT MDA-MB-231	MARS
1167	ACACA	1.24543075924858e-15	0.397584093169831	0.241	0.599	2.83086411577202e-11	Cycling-VMT MDA-MB-231	ACACA
1168	TP53BP1	1.44468143998763e-15	0.46104225676216	0.261	0.595	3.28376091309189e-11	Cycling-VMT MDA-MB-231	TP53BP1
1169	EPRS	1.45380655180007e-15	0.366635671363161	0.402	0.829	3.30450229224155e-11	Cycling-VMT MDA-MB-231	EPRS
1170	HP1BP3	1.63022626058818e-15	0.253213026197838	0.427	0.862	3.70550429031693e-11	Cycling-VMT MDA-MB-231	HP1BP3
1171	GTF2A1	1.72030541209537e-15	0.2844126431989	0.271	0.618	3.91025420169278e-11	Cycling-VMT MDA-MB-231	GTF2A1
1172	C6orf106	1.72040581392059e-15	0.399895410455487	0.281	0.643	3.9104824150415e-11	Cycling-VMT MDA-MB-231	C6orf106
1173	BROX	1.786133980993e-15	0.295382555020761	0.302	0.674	4.05988253879709e-11	Cycling-VMT MDA-MB-231	BROX
1174	SUGP2	1.88307732410876e-15	0.643270261924446	0.362	0.74	4.28023475769921e-11	Cycling-VMT MDA-MB-231	SUGP2
1175	PTOV1	1.91747350680079e-15	0.29240840569216	0.261	0.595	4.35841728095819e-11	Cycling-VMT MDA-MB-231	PTOV1
1176	AASDHPPT	2.13617965745855e-15	0.296601697545463	0.271	0.63	4.85553636140329e-11	Cycling-VMT MDA-MB-231	AASDHPPT
1177	USP32	2.16508460561287e-15	0.353863554885181	0.211	0.529	4.92123730855806e-11	Cycling-VMT MDA-MB-231	USP32
1178	CDC16	2.18303993631606e-15	0.412057764389506	0.302	0.696	4.96204977524641e-11	Cycling-VMT MDA-MB-231	CDC16
1179	RHOT2	2.204181362994e-15	0.36949823493288	0.241	0.584	5.01010423808537e-11	Cycling-VMT MDA-MB-231	RHOT2
1180	UBN2	2.23901801398703e-15	0.442411301196659	0.166	0.47	5.08928794579251e-11	Cycling-VMT MDA-MB-231	UBN2
1181	TBCD	2.30945587101164e-15	0.325011253660255	0.231	0.58	5.24939319480946e-11	Cycling-VMT MDA-MB-231	TBCD
1182	HSPA4	2.3275664986703e-15	0.259003859565404	0.377	0.824	5.29055865147759e-11	Cycling-VMT MDA-MB-231	HSPA4
1183	TAF31	2.6010807616139e-15	0.308385389431413	0.251	0.591	5.91225657114839e-11	Cycling-VMT MDA-MB-231	TAF3
1184	DGKZ	2.65227198367802e-15	0.344616213912871	0.312	0.682	6.02861421890015e-11	Cycling-VMT MDA-MB-231	DGKZ
1185	C19orf25	2.80888970498761e-15	0.329987048703171	0.246	0.582	6.38460629943685e-11	Cycling-VMT MDA-MB-231	C19orf25
1186	SMTN1	2.80974781449392e-15	0.275410104909532	0.281	0.647	6.38655678234467e-11	Cycling-VMT MDA-MB-231	SMTN
1187	KNOP1	3.13344335341283e-15	0.391867167079218	0.317	0.678	7.12231674230736e-11	Cycling-VMT MDA-MB-231	KNOP1
1188	ITSN2	3.40168439919593e-15	0.339282159430451	0.276	0.646	7.73202863937236e-11	Cycling-VMT MDA-MB-231	ITSN2
1189	TRAPPC12	3.45902606366212e-15	0.301954439756042	0.166	0.474	7.86236624270401e-11	Cycling-VMT MDA-MB-231	TRAPPC12
1190	SECISBP2	3.55549102356754e-15	0.447698778335235	0.302	0.675	8.08163109656902e-11	Cycling-VMT MDA-MB-231	SECISBP2
1191	RSBN1L	3.66595247562121e-15	0.253033806854303	0.246	0.591	8.33270997708701e-11	Cycling-VMT MDA-MB-231	RSBN1L
1192	PXK	3.68456786576362e-15	0.397872933743769	0.246	0.571	8.37502275888071e-11	Cycling-VMT MDA-MB-231	PXK
1193	MT2A1	3.70010411767887e-15	0.725936296902966	0.945	0.901	8.41033665948408e-11	Cycling-VMT MDA-MB-231	MT2A
1194	CCDC1371	4.00280610534917e-15	0.265470228746696	0.261	0.618	9.09837827745865e-11	Cycling-VMT MDA-MB-231	CCDC137
1195	TOPORS	4.00544019625454e-15	0.304834032954594	0.266	0.625	9.10436556608656e-11	Cycling-VMT MDA-MB-231	TOPORS
1196	GTF2I	4.09412550440834e-15	0.284876937083885	0.432	0.852	9.30594727152016e-11	Cycling-VMT MDA-MB-231	GTF2I
1197	PPP2R2D	4.18894167918157e-15	0.321938181087404	0.276	0.646	9.52146443677972e-11	Cycling-VMT MDA-MB-231	PPP2R2D
1198	MVD	4.59170181744178e-15	0.369166865219329	0.271	0.624	1.04369382310452e-10	Cycling-VMT MDA-MB-231	MVD
1199	ZNF622	4.75531013726876e-15	0.25938396764962	0.226	0.556	1.08088199420119e-10	Cycling-VMT MDA-MB-231	ZNF622
1200	MYO9B1	4.9382511752369e-15	0.828362318998752	0.367	0.759	1.12246449213135e-10	Cycling-VMT MDA-MB-231	MYO9B
1201	FAM133B	5.60959367071814e-15	0.692960141868535	0.342	0.733	1.27506064135423e-10	Cycling-VMT MDA-MB-231	FAM133B
1202	NKAPD1	5.9122340316117e-15	0.408799929084267	0.281	0.619	1.34385079538534e-10	Cycling-VMT MDA-MB-231	NKAPD1
1203	VPS25	5.93142483286448e-15	0.307267054128357	0.286	0.641	1.3482128645101e-10	Cycling-VMT MDA-MB-231	VPS25
1204	EXOC4	6.7615703804792e-15	0.435035521448468	0.221	0.56	1.53690494748292e-10	Cycling-VMT MDA-MB-231	EXOC4
1205	COX19	7.06084571954826e-15	0.278678536328865	0.266	0.62	1.60493023205332e-10	Cycling-VMT MDA-MB-231	COX19
1206	USP15	7.22898617985838e-15	0.31742709419536	0.246	0.579	1.64314855868181e-10	Cycling-VMT MDA-MB-231	USP15
1207	MTFR1L	7.58106059371429e-15	0.401386108482368	0.256	0.607	1.72317507295126e-10	Cycling-VMT MDA-MB-231	MTFR1L
1208	PARP14	8.08739718451489e-15	0.347392928510271	0.246	0.573	1.83826538004023e-10	Cycling-VMT MDA-MB-231	PARP14
1209	SLC7A6	8.38300574253247e-15	0.259483576020654	0.201	0.507	1.90545720527763e-10	Cycling-VMT MDA-MB-231	SLC7A6
1210	PNKP	9.22076156351818e-15	0.378339270137506	0.256	0.599	2.09587910338768e-10	Cycling-VMT MDA-MB-231	PNKP
1211	MRTO41	9.60809642597113e-15	0.329091432621412	0.276	0.64	2.18392031762324e-10	Cycling-VMT MDA-MB-231	MRTO4
1212	ANKRD26	1.11135024351939e-14	0.335885304384386	0.241	0.578	2.52609910351958e-10	Cycling-VMT MDA-MB-231	ANKRD26
1213	SLMAP	1.13277018415994e-14	0.267473583607215	0.276	0.652	2.57478662859555e-10	Cycling-VMT MDA-MB-231	SLMAP
1214	GRB2	1.13717749195884e-14	0.338150570329529	0.362	0.785	2.58480443922244e-10	Cycling-VMT MDA-MB-231	GRB2
1215	BRAF	1.20014642414415e-14	0.607872788981309	0.206	0.523	2.72793282207965e-10	Cycling-VMT MDA-MB-231	BRAF
1216	ERICH1	1.21871790046676e-14	0.322490108527446	0.216	0.543	2.77014578776094e-10	Cycling-VMT MDA-MB-231	ERICH1
1217	KIF1BP	1.23952027080728e-14	0.273281483998835	0.146	0.445	2.81742957554494e-10	Cycling-VMT MDA-MB-231	KIF1BP
1218	GPATCH2L	1.28043054196791e-14	0.305463388448168	0.327	0.7	2.91041862189306e-10	Cycling-VMT MDA-MB-231	GPATCH2L
1219	RPS6KB1	1.34242826946625e-14	0.294151263662225	0.266	0.598	3.05133945649679e-10	Cycling-VMT MDA-MB-231	RPS6KB1
1220	UTP3	1.37263571764257e-14	0.430235855276953	0.246	0.571	3.12000098620155e-10	Cycling-VMT MDA-MB-231	UTP3
1221	ENDOG	1.52031709464481e-14	0.32534210873066	0.206	0.529	3.45568075612764e-10	Cycling-VMT MDA-MB-231	ENDOG
1222	UTP23	1.58792618142571e-14	0.413571602580323	0.266	0.608	3.60935621038063e-10	Cycling-VMT MDA-MB-231	UTP23
1223	NKTR	1.60732832392916e-14	0.797644087142606	0.392	0.809	3.65345728029097e-10	Cycling-VMT MDA-MB-231	NKTR
1224	BIRC2	1.62211302954894e-14	0.273204608252395	0.337	0.731	3.68706291616475e-10	Cycling-VMT MDA-MB-231	BIRC2
1225	NRBP1	1.75009559401529e-14	0.255019482988983	0.357	0.798	3.97796728519676e-10	Cycling-VMT MDA-MB-231	NRBP1
1226	DNAJC11	1.81207084499345e-14	0.507741236505497	0.181	0.483	4.11883703067012e-10	Cycling-VMT MDA-MB-231	DNAJC11
1227	DNM2	1.95112110949382e-14	0.577090651026119	0.327	0.711	4.43489828187946e-10	Cycling-VMT MDA-MB-231	DNM2
1228	KMT2B	2.04990692649116e-14	0.374205320266013	0.261	0.605	4.65943844391442e-10	Cycling-VMT MDA-MB-231	KMT2B
1229	CPLANE1	2.05967675351355e-14	0.514746978844984	0.216	0.541	4.68164526073629e-10	Cycling-VMT MDA-MB-231	CPLANE1
1230	SMNDC1	2.06048648643128e-14	0.403879115160827	0.281	0.637	4.68348578365831e-10	Cycling-VMT MDA-MB-231	SMNDC1
1231	COQ4	2.06726678464584e-14	0.394204791259997	0.302	0.658	4.69889740149998e-10	Cycling-VMT MDA-MB-231	COQ4
1232	RNF169	2.18139814500362e-14	0.310318369265405	0.251	0.573	4.95831798359323e-10	Cycling-VMT MDA-MB-231	RNF169
1233	BDP1	2.27223339253376e-14	0.470896248935477	0.362	0.781	5.16478650122924e-10	Cycling-VMT MDA-MB-231	BDP1
1234	PDZD8	2.30550460073045e-14	0.302023179831796	0.286	0.637	5.2404119574603e-10	Cycling-VMT MDA-MB-231	PDZD8
1235	MIS18BP11	2.4301598072002e-14	0.389897698598827	0.256	0.612	5.52375324176605e-10	Cycling-VMT MDA-MB-231	MIS18BP1
1236	PHRF1	2.51612821746953e-14	0.362880609996923	0.191	0.489	5.71915943830825e-10	Cycling-VMT MDA-MB-231	PHRF1
1237	LRPAP1	2.5236450856035e-14	0.34543097583875	0.291	0.647	5.73624527957675e-10	Cycling-VMT MDA-MB-231	LRPAP1
1238	CCDC82	3.32485303101539e-14	0.252052057972162	0.317	0.711	7.55739093949799e-10	Cycling-VMT MDA-MB-231	CCDC82
1239	ERN1	3.4516788021504e-14	0.495819523477249	0.206	0.494	7.84566591728785e-10	Cycling-VMT MDA-MB-231	ERN1
1240	DDX54	3.57836213111703e-14	0.323147027043118	0.302	0.65	8.133617124029e-10	Cycling-VMT MDA-MB-231	DDX54
1241	PPIG1	3.88198850772215e-14	0.462523304141326	0.382	0.804	8.82375987805246e-10	Cycling-VMT MDA-MB-231	PPIG
1242	ZNFX1	4.28225420826271e-14	0.466078583457681	0.246	0.566	9.73356381538115e-10	Cycling-VMT MDA-MB-231	ZNFX1
1243	SH3BP2	4.28592577291438e-14	0.33243631352873	0.191	0.491	9.74190928183438e-10	Cycling-VMT MDA-MB-231	SH3BP2
1244	GON4L	4.53013988012576e-14	0.539519745334747	0.342	0.703	1.02970079475258e-09	Cycling-VMT MDA-MB-231	GON4L
1245	METTL2B	4.8370900376576e-14	0.579211897903068	0.226	0.53	1.09947056555957e-09	Cycling-VMT MDA-MB-231	METTL2B
1246	RXRA	5.08799794370573e-14	0.292722815071354	0.271	0.617	1.15650193260431e-09	Cycling-VMT MDA-MB-231	RXRA
1247	CSK	5.34190893821803e-14	0.397672893314515	0.276	0.604	1.21421590165696e-09	Cycling-VMT MDA-MB-231	CSK
1248	PRR14L	5.38608136778981e-14	0.324462164784431	0.276	0.611	1.22425629489862e-09	Cycling-VMT MDA-MB-231	PRR14L
1249	FAM160B2	5.38769232873148e-14	0.319284550752872	0.201	0.52	1.22462246632067e-09	Cycling-VMT MDA-MB-231	FAM160B2
1250	GPS1	5.40815684401899e-14	0.293576658556423	0.296	0.695	1.22927405064552e-09	Cycling-VMT MDA-MB-231	GPS1
1251	KRR1	5.59926341205578e-14	0.306154263197513	0.286	0.657	1.27271257356028e-09	Cycling-VMT MDA-MB-231	KRR1
1252	IRAK4	5.6488918662762e-14	0.482118595346841	0.131	0.409	1.28399312120458e-09	Cycling-VMT MDA-MB-231	IRAK4
1253	CDK10	5.82972617412313e-14	0.451992841087627	0.271	0.604	1.32509675937819e-09	Cycling-VMT MDA-MB-231	CDK10
1254	NPIPB5	5.83165846062226e-14	0.532639172895632	0.161	0.46	1.32553596809944e-09	Cycling-VMT MDA-MB-231	NPIPB5
1255	FOXK1	5.97287426378182e-14	0.406925626658223	0.271	0.618	1.35763432015761e-09	Cycling-VMT MDA-MB-231	FOXK1
1256	AFTPH	6.01351412604912e-14	0.258837341976412	0.216	0.528	1.36687176085096e-09	Cycling-VMT MDA-MB-231	AFTPH
1257	TOM1	6.70550295998328e-14	0.377767958079572	0.191	0.482	1.5241608228042e-09	Cycling-VMT MDA-MB-231	TOM1
1258	KIN	7.25386947956048e-14	0.282311826378477	0.221	0.526	1.6488045327041e-09	Cycling-VMT MDA-MB-231	KIN
1259	UBAP2L	7.3578256030625e-14	0.396858300168868	0.347	0.74	1.67243375957611e-09	Cycling-VMT MDA-MB-231	UBAP2L
1260	TK2	8.0606756165932e-14	0.382434422593159	0.206	0.513	1.83219156765163e-09	Cycling-VMT MDA-MB-231	TK2
1261	ZBTB40	8.30374059739385e-14	0.273392753205989	0.136	0.407	1.88744023778762e-09	Cycling-VMT MDA-MB-231	ZBTB40
1262	TBC1D22A	8.32437183596395e-14	0.276376856991454	0.221	0.513	1.89212971831461e-09	Cycling-VMT MDA-MB-231	TBC1D22A
1263	C19orf66	8.42550517889768e-14	0.435698927855766	0.226	0.548	1.91511732716344e-09	Cycling-VMT MDA-MB-231	C19orf66
1264	PLRG1	9.0034385833338e-14	0.340116898605747	0.246	0.55	2.04648158999177e-09	Cycling-VMT MDA-MB-231	PLRG1
1265	TMEM11	9.20366769850406e-14	0.35810770626691	0.236	0.578	2.09199366786997e-09	Cycling-VMT MDA-MB-231	TMEM11
1266	PRPF38B	9.25799652478158e-14	0.802754913340045	0.382	0.792	2.10434261008285e-09	Cycling-VMT MDA-MB-231	PRPF38B
1267	PTPA	9.67436949725649e-14	0.340213822329514	0.307	0.664	2.1989841867264e-09	Cycling-VMT MDA-MB-231	PTPA
1268	ARPC4	1.00662167731164e-13	0.327730489476045	0.397	0.881	2.28805107252937e-09	Cycling-VMT MDA-MB-231	ARPC4
1269	PNPLA6	1.00952721148144e-13	0.277973712748748	0.291	0.644	2.29465535169731e-09	Cycling-VMT MDA-MB-231	PNPLA6
1270	NCOA6	1.02853764725439e-13	0.281997484849235	0.236	0.569	2.33786607220924e-09	Cycling-VMT MDA-MB-231	NCOA6
1271	WDR55	1.03673227873874e-13	0.341354770801473	0.221	0.519	2.35649246957316e-09	Cycling-VMT MDA-MB-231	WDR55
1272	UBP1	1.04534662018422e-13	0.320330395357044	0.302	0.652	2.37607286767873e-09	Cycling-VMT MDA-MB-231	UBP1
1273	PCNX4	1.20722750705671e-13	0.274178718022672	0.347	0.751	2.74402812353991e-09	Cycling-VMT MDA-MB-231	PCNX4
1274	NEDD41	1.26808111973194e-13	0.350539147320072	0.276	0.614	2.8823483851507e-09	Cycling-VMT MDA-MB-231	NEDD4
1275	ACBD6	1.3833375563704e-13	0.38736100281322	0.357	0.781	3.14432626562992e-09	Cycling-VMT MDA-MB-231	ACBD6
1276	STAT2	1.41433463008283e-13	0.431195439757502	0.271	0.621	3.21478261417826e-09	Cycling-VMT MDA-MB-231	STAT2
1277	IK	1.42167700686101e-13	0.292782650694498	0.347	0.726	3.23147183659507e-09	Cycling-VMT MDA-MB-231	IK
1278	AUP1	1.43477332148099e-13	0.308651883577373	0.367	0.798	3.26123975972629e-09	Cycling-VMT MDA-MB-231	AUP1
1279	AP3M1	1.48273279866657e-13	0.342443161648441	0.191	0.481	3.37025165136911e-09	Cycling-VMT MDA-MB-231	AP3M1
1280	IFRD1	1.49608116365824e-13	0.534737991765391	0.332	0.685	3.40059248499517e-09	Cycling-VMT MDA-MB-231	IFRD1
1281	USP40	1.50823520488765e-13	0.457148378924982	0.261	0.574	3.42821862070963e-09	Cycling-VMT MDA-MB-231	USP40
1282	BRD1	1.51767736524448e-13	0.330254978051741	0.226	0.537	3.4496806512007e-09	Cycling-VMT MDA-MB-231	BRD1
1283	IVNS1ABP	1.57665454638968e-13	0.26199841315674	0.261	0.598	3.58373578394375e-09	Cycling-VMT MDA-MB-231	IVNS1ABP
1284	PNN	1.73495792015146e-13	0.649923130870551	0.402	0.797	3.94355935250427e-09	Cycling-VMT MDA-MB-231	PNN
1285	SYNC	1.81599491078235e-13	0.349840623093412	0.176	0.447	4.12775643220828e-09	Cycling-VMT MDA-MB-231	SYNC
1286	DHX8	1.8785083750761e-13	0.368497024714	0.226	0.518	4.26984953654798e-09	Cycling-VMT MDA-MB-231	DHX8
1287	SAV1	1.89295039906747e-13	0.274376825716885	0.302	0.665	4.30267625708036e-09	Cycling-VMT MDA-MB-231	SAV1
1288	SLC25A11	1.92515999048475e-13	0.250538470663465	0.372	0.793	4.37588865837184e-09	Cycling-VMT MDA-MB-231	SLC25A1
1289	TWISTNB	2.04119829080906e-13	0.331943911537022	0.261	0.586	4.639643715009e-09	Cycling-VMT MDA-MB-231	TWISTNB
1290	RBM6	2.07231237863491e-13	0.673068790825548	0.357	0.744	4.71036603663715e-09	Cycling-VMT MDA-MB-231	RBM6
1291	SMC1A1	2.07344097381354e-13	0.286017721605472	0.312	0.689	4.71293133347817e-09	Cycling-VMT MDA-MB-231	SMC1A
1292	RBM33	2.13847887846693e-13	0.3092795832592	0.322	0.695	4.86076249075534e-09	Cycling-VMT MDA-MB-231	RBM33
1293	NRP2	2.27704625563505e-13	0.329768354319825	0.231	0.551	5.17572613905846e-09	Cycling-VMT MDA-MB-231	NRP2
1294	CDC5L	2.32215633397447e-13	0.251890435193721	0.317	0.674	5.27826134712397e-09	Cycling-VMT MDA-MB-231	CDC5L
1295	RMND1	2.38961980684092e-13	0.404769647653692	0.261	0.577	5.43160582094941e-09	Cycling-VMT MDA-MB-231	RMND1
1296	FBXO28	2.54234243678232e-13	0.299270528219289	0.206	0.514	5.77874435880621e-09	Cycling-VMT MDA-MB-231	FBXO28
1297	UBALD2	2.89195944341574e-13	0.398802564537162	0.332	0.714	6.57342381488397e-09	Cycling-VMT MDA-MB-231	UBALD2
1298	ICE1	2.9975087209907e-13	0.430144653642655	0.317	0.674	6.81333732281185e-09	Cycling-VMT MDA-MB-231	ICE1
1299	PLEKHO2	3.01418914568114e-13	0.327630140094614	0.171	0.441	6.85125192813322e-09	Cycling-VMT MDA-MB-231	PLEKHO2
1300	NOC2L	3.53976531382818e-13	0.425694969440395	0.307	0.657	8.04588655833144e-09	Cycling-VMT MDA-MB-231	NOC2L
1301	AP5Z1	3.56763594576322e-13	0.323600243748465	0.211	0.5	8.10923650471981e-09	Cycling-VMT MDA-MB-231	AP5Z1
1302	PPIP5K2	3.67245959538476e-13	0.526340547241241	0.276	0.624	8.34750066030955e-09	Cycling-VMT MDA-MB-231	PPIP5K2
1303	ARMC10	3.79642069085969e-13	0.359001288572686	0.327	0.711	8.62926423032408e-09	Cycling-VMT MDA-MB-231	ARMC10
1304	STK17B1	3.82490794952531e-13	0.323292222523966	0.221	0.516	8.69401576927104e-09	Cycling-VMT MDA-MB-231	STK17B
1305	CNPY3	3.97876074811589e-13	0.258134473800745	0.302	0.659	9.04372318046741e-09	Cycling-VMT MDA-MB-231	CNPY3
1306	RUFY2	3.98860144223408e-13	0.356234835860063	0.206	0.505	9.06609107819807e-09	Cycling-VMT MDA-MB-231	RUFY2
1307	SCRIB	4.18556698391952e-13	0.28715615588352	0.216	0.517	9.51379375444907e-09	Cycling-VMT MDA-MB-231	SCRIB
1308	NUP501	4.2875040404661e-13	0.395182660102721	0.307	0.656	9.74549668397945e-09	Cycling-VMT MDA-MB-231	NUP50
1309	POLR3A	4.32600777803804e-13	0.270515528832343	0.206	0.504	9.83301567948046e-09	Cycling-VMT MDA-MB-231	POLR3A
1310	EVI5	4.54131004820677e-13	0.298220890313879	0.317	0.706	1.0322397739574e-08	Cycling-VMT MDA-MB-231	EVI5
1311	ZSCAN30	4.59011582516131e-13	0.254639178830353	0.136	0.402	1.04333332705917e-08	Cycling-VMT MDA-MB-231	ZSCAN30
1312	MTRNR2L8	4.62078779946463e-13	1.00576503404005	0.397	0.839	1.05030506681831e-08	Cycling-VMT MDA-MB-231	MTRNR2L8
1313	NFX1	4.64892745855251e-13	0.356702999233126	0.226	0.531	1.05670121132898e-08	Cycling-VMT MDA-MB-231	NFX1
1314	ZBTB11	4.85206186756263e-13	0.252699086829639	0.211	0.492	1.10287366249699e-08	Cycling-VMT MDA-MB-231	ZBTB11
1315	SRFBP1	5.24545920438843e-13	0.398874320995908	0.241	0.559	1.19229287715749e-08	Cycling-VMT MDA-MB-231	SRFBP1
1316	TIAL1	5.78992544897182e-13	0.405858991391285	0.377	0.792	1.3160500545513e-08	Cycling-VMT MDA-MB-231	TIAL1
1317	FOSL2	5.8467566395356e-13	0.469943257761081	0.322	0.688	1.32896778416644e-08	Cycling-VMT MDA-MB-231	FOSL2
1318	AL133453.1	5.84903404903143e-13	0.348008149319107	0.236	0.557	1.32948543934484e-08	Cycling-VMT MDA-MB-231	AL133453.1
1319	TSEN34	5.88407094554404e-13	0.354624261129742	0.317	0.677	1.33744932592216e-08	Cycling-VMT MDA-MB-231	TSEN34
1320	ZBTB8OS	5.91647359426756e-13	0.325295994983766	0.322	0.7	1.34481444797702e-08	Cycling-VMT MDA-MB-231	ZBTB8OS
1321	BRD91	5.97030453459955e-13	0.602884319254445	0.327	0.716	1.35705022071448e-08	Cycling-VMT MDA-MB-231	BRD9
1322	CDC27	6.127946674612e-13	0.252871098412243	0.357	0.748	1.39288227913931e-08	Cycling-VMT MDA-MB-231	CDC27
1323	TWF2	6.15600542292867e-13	0.320658966217925	0.337	0.716	1.39926003263169e-08	Cycling-VMT MDA-MB-231	TWF2
1324	CUEDC1	6.30161982239199e-13	0.285330797753431	0.201	0.499	1.4323581856297e-08	Cycling-VMT MDA-MB-231	CUEDC1
1325	MINDY3	6.3147516844571e-13	0.284490347566144	0.156	0.417	1.4353430578771e-08	Cycling-VMT MDA-MB-231	MINDY3
1326	SP140L	6.44849638342763e-13	0.258429486244738	0.181	0.464	1.4657432279531e-08	Cycling-VMT MDA-MB-231	SP140L
1327	CCDC88A1	6.87259005252752e-13	0.657504113014003	0.357	0.747	1.5621397189395e-08	Cycling-VMT MDA-MB-231	CCDC88A
1328	ANKRD36C	7.12398422433432e-13	0.801959052972201	0.196	0.505	1.61928161419119e-08	Cycling-VMT MDA-MB-231	ANKRD36C
1329	VARS	7.14113702684159e-13	0.288956408543256	0.291	0.663	1.62318044620109e-08	Cycling-VMT MDA-MB-231	VARS
1330	HOOK2	7.14624637729766e-13	0.27710406306093	0.221	0.536	1.62434180155976e-08	Cycling-VMT MDA-MB-231	HOOK2
1331	DCTN6	7.18617402636772e-13	0.334363789008195	0.226	0.532	1.63341735619338e-08	Cycling-VMT MDA-MB-231	DCTN6
1332	NISCH	7.2247033108664e-13	0.370502476709957	0.251	0.568	1.64217506255993e-08	Cycling-VMT MDA-MB-231	NISCH
1333	TMUB2	7.27373936184742e-13	0.333191384031015	0.261	0.593	1.65332095694792e-08	Cycling-VMT MDA-MB-231	TMUB2
1334	NMT1	7.47810762021171e-13	0.455493923079277	0.367	0.769	1.69977386207412e-08	Cycling-VMT MDA-MB-231	NMT1
1335	API5	7.48090932750414e-13	0.484488593777411	0.322	0.694	1.70041069014169e-08	Cycling-VMT MDA-MB-231	API5
1336	ESCO1	7.69964617033624e-13	0.253061865016784	0.251	0.576	1.75012957451743e-08	Cycling-VMT MDA-MB-231	ESCO1
1337	SOS2	7.79966682517473e-13	0.330703982903449	0.231	0.522	1.77286426936222e-08	Cycling-VMT MDA-MB-231	SOS2
1338	ICE2	8.08862111444061e-13	0.288190411151599	0.266	0.578	1.83854357931235e-08	Cycling-VMT MDA-MB-231	ICE2
1339	IMMT	8.36990746940115e-13	0.456145160001093	0.337	0.706	1.90247996779488e-08	Cycling-VMT MDA-MB-231	IMMT
1340	GSDMD	9.25523954496687e-13	0.292317907100637	0.251	0.554	2.10371594857097e-08	Cycling-VMT MDA-MB-231	GSDMD
1341	SLC37A3	9.84511942170646e-13	0.351926971529881	0.191	0.466	2.23779564455388e-08	Cycling-VMT MDA-MB-231	SLC37A3
1342	PDCD2	1.05466191609524e-12	0.381488921813804	0.347	0.79	2.39724653528447e-08	Cycling-VMT MDA-MB-231	PDCD2
1343	NDUFA12	1.05933086220522e-12	0.255667865444223	0.352	0.747	2.40785904979246e-08	Cycling-VMT MDA-MB-231	NDUFA12
1344	THUMPD3	1.09111633249036e-12	0.285842324609362	0.281	0.646	2.4801074237506e-08	Cycling-VMT MDA-MB-231	THUMPD3
1345	CTBP2	1.11697783128787e-12	0.31108630141357	0.387	0.798	2.53889061051732e-08	Cycling-VMT MDA-MB-231	CTBP2
1346	FUT8	1.18253226491162e-12	0.253549923842131	0.231	0.533	2.68789583814411e-08	Cycling-VMT MDA-MB-231	FUT8
1347	NRBP2	1.26933687875265e-12	0.3738420858699	0.166	0.444	2.88520272540477e-08	Cycling-VMT MDA-MB-231	NRBP2
1348	PPP1R10	1.29548336072149e-12	0.385189327068816	0.332	0.69	2.94463367891996e-08	Cycling-VMT MDA-MB-231	PPP1R10
1349	OGFR	1.29780442445374e-12	0.357037095918928	0.251	0.574	2.94990945678335e-08	Cycling-VMT MDA-MB-231	OGFR
1350	CDC42SE1	1.33825205336757e-12	0.263198015097073	0.302	0.65	3.04184691730448e-08	Cycling-VMT MDA-MB-231	CDC42SE1
1351	MACF1	1.36872981757114e-12	0.442559626664219	0.533	0.892	3.11112287533921e-08	Cycling-VMT MDA-MB-231	MACF1
1352	ARL16	1.37376729597997e-12	0.292439887593417	0.342	0.747	3.12257306376248e-08	Cycling-VMT MDA-MB-231	ARL16
1353	MAP2K3	1.40701467026503e-12	0.322537287727534	0.302	0.668	3.19814434551242e-08	Cycling-VMT MDA-MB-231	MAP2K3
1354	DNAJC21	1.52503346866706e-12	0.299404582413196	0.317	0.692	3.46640107428024e-08	Cycling-VMT MDA-MB-231	DNAJC2
1355	KLHDC3	1.53445685718559e-12	0.256562837717902	0.322	0.695	3.48782043638285e-08	Cycling-VMT MDA-MB-231	KLHDC3
1356	PIGQ	1.5468898753636e-12	0.266616547610313	0.141	0.407	3.51608068670146e-08	Cycling-VMT MDA-MB-231	PIGQ
1357	SPAG9	1.6126505877141e-12	0.296541023576883	0.397	0.807	3.66555478587414e-08	Cycling-VMT MDA-MB-231	SPAG9
1358	PMS1	1.64929397909114e-12	0.271009228300688	0.221	0.511	3.74884521447415e-08	Cycling-VMT MDA-MB-231	PMS1
1359	MAP3K13	1.69019182932772e-12	0.320816016457778	0.291	0.672	3.84180602806191e-08	Cycling-VMT MDA-MB-231	MAP3K13
1360	PAF1	1.77085813744204e-12	0.36739732743489	0.221	0.511	4.02516054640575e-08	Cycling-VMT MDA-MB-231	PAF1
1361	TMEM203	1.85767912274777e-12	0.345636915461635	0.291	0.642	4.22250464600567e-08	Cycling-VMT MDA-MB-231	TMEM203
1362	STIP11	1.93431211288021e-12	0.300445920767795	0.327	0.728	4.39669143257673e-08	Cycling-VMT MDA-MB-231	STIP1
1363	GTPBP4	2.01392963772091e-12	0.267716211423001	0.312	0.674	4.57766206653963e-08	Cycling-VMT MDA-MB-231	GTPBP4
1364	RELA	2.11953547185582e-12	0.279189610283548	0.322	0.708	4.81770412752827e-08	Cycling-VMT MDA-MB-231	RELA
1365	IMP3	2.1313350070923e-12	0.407330791586547	0.327	0.688	4.84452447112081e-08	Cycling-VMT MDA-MB-231	IMP3
1366	WRNIP1	2.21510595991431e-12	0.32710843737011	0.261	0.578	5.03493584688522e-08	Cycling-VMT MDA-MB-231	WRNIP1
1367	SF3B1	2.25928123860456e-12	0.536719946809046	0.412	0.824	5.13534625534817e-08	Cycling-VMT MDA-MB-231	SF3B1
1368	LRPPRC	2.31228025879782e-12	0.502551402414773	0.322	0.713	5.25581302824745e-08	Cycling-VMT MDA-MB-231	LRPPRC
1369	PSMD5	2.38927383282771e-12	0.420447611890512	0.246	0.56	5.43081942201737e-08	Cycling-VMT MDA-MB-231	PSMD5
1370	DNAJB6	2.40055747082417e-12	0.352686283335155	0.442	0.884	5.45646713118333e-08	Cycling-VMT MDA-MB-231	DNAJB6
1371	NABP2	2.46886389084261e-12	0.314018563343165	0.271	0.596	5.61172762388525e-08	Cycling-VMT MDA-MB-231	NABP2
1372	USP24	2.52546345270718e-12	0.489709240748302	0.246	0.557	5.74037842800342e-08	Cycling-VMT MDA-MB-231	USP24
1373	NELFB	2.53194638247058e-12	0.475031087960311	0.312	0.667	5.75511412735562e-08	Cycling-VMT MDA-MB-231	NELFB
1374	HNRNPL1	2.79219722207958e-12	0.330171425332272	0.251	0.565	6.34666428578689e-08	Cycling-VMT MDA-MB-231	HNRNPL
1375	CREM	2.84913357003476e-12	0.280256346118651	0.296	0.658	6.47608060468901e-08	Cycling-VMT MDA-MB-231	CREM
1376	MPHOSPH8	2.96993916866312e-12	0.487822724860042	0.372	0.789	6.75067173037127e-08	Cycling-VMT MDA-MB-231	MPHOSPH8
1377	WASHC1	3.13449609107859e-12	0.407884913195082	0.236	0.524	7.12470961502163e-08	Cycling-VMT MDA-MB-231	WASHC1
1378	ZNF282	3.37150996206433e-12	0.262935593389273	0.141	0.399	7.66344214377222e-08	Cycling-VMT MDA-MB-231	ZNF282
1379	AKAP9	3.42560364632333e-12	1.1173222600283	0.397	0.814	7.78639708809294e-08	Cycling-VMT MDA-MB-231	AKAP9
1380	UBL4A	3.42727109774003e-12	0.348152121653279	0.266	0.595	7.79018720516308e-08	Cycling-VMT MDA-MB-231	UBL4A
1381	ARMC9	3.70099877114709e-12	0.272929664768985	0.156	0.397	8.41237020681734e-08	Cycling-VMT MDA-MB-231	ARMC9
1382	SHARPIN	3.71222254952159e-12	0.310233858794024	0.332	0.703	8.43788185506257e-08	Cycling-VMT MDA-MB-231	SHARPIN
1383	SWI5	3.76892873661743e-12	0.350504127889643	0.317	0.651	8.56677501833143e-08	Cycling-VMT MDA-MB-231	SWI5
1384	BHLHE40	4.15895357321912e-12	0.288821900556326	0.241	0.537	9.45330147192706e-08	Cycling-VMT MDA-MB-231	BHLHE40
1385	MRPL15	4.35960979230298e-12	0.312554505925772	0.271	0.6	9.90939305790468e-08	Cycling-VMT MDA-MB-231	MRPL15
1386	RUVBL11	4.3653865866295e-12	0.422622025102318	0.322	0.69	9.92252371140886e-08	Cycling-VMT MDA-MB-231	RUVBL1
1387	ENDOV	4.45637248266089e-12	0.268624058132074	0.251	0.553	1.01293346530882e-07	Cycling-VMT MDA-MB-231	ENDOV
1388	CSNK1D	4.48125908868153e-12	0.49073995885339	0.382	0.774	1.01859019085731e-07	Cycling-VMT MDA-MB-231	CSNK1D
1389	ANKRD36	4.49924372430527e-12	0.372499697957693	0.136	0.392	1.02267809853459e-07	Cycling-VMT MDA-MB-231	ANKRD36
1390	PPP1R37	4.61054600601736e-12	0.323425493883194	0.181	0.453	1.04797710716775e-07	Cycling-VMT MDA-MB-231	PPP1R37
1391	ZNHIT6	5.23623282423514e-12	0.406147220325701	0.241	0.555	1.19019572094865e-07	Cycling-VMT MDA-MB-231	ZNHIT6
1392	PMF1	5.42018528345012e-12	0.4064292141463	0.196	0.477	1.23200811492821e-07	Cycling-VMT MDA-MB-231	PMF1
1393	CIR1	5.48312897935995e-12	0.464421317427754	0.266	0.566	1.24631521700852e-07	Cycling-VMT MDA-MB-231	CIR1
1394	SRSF101	5.91019192436029e-12	0.288437948631331	0.412	0.831	1.34338662440709e-07	Cycling-VMT MDA-MB-231	SRSF10
1395	ZNF579	6.66014053512699e-12	0.2682117666321	0.191	0.442	1.51384994363437e-07	Cycling-VMT MDA-MB-231	ZNF579
1396	CRNKL1	7.0173590805139e-12	0.37439473535336	0.156	0.424	1.59504571900081e-07	Cycling-VMT MDA-MB-231	CRNKL1
1397	PILRB	7.14239715320284e-12	0.300445436381461	0.201	0.469	1.62346687292301e-07	Cycling-VMT MDA-MB-231	PILRB
1398	SART3	7.33002745233073e-12	0.251349839758166	0.216	0.48	1.66611523991478e-07	Cycling-VMT MDA-MB-231	SART3
1399	ANKRD13D	8.21777853398611e-12	0.427677570042241	0.271	0.585	1.86790106077504e-07	Cycling-VMT MDA-MB-231	ANKRD13D
1400	WTAP	8.26636463206248e-12	0.291559375884116	0.372	0.776	1.8789446808678e-07	Cycling-VMT MDA-MB-231	WTAP
1401	RBM42	8.58879290717997e-12	0.258162529718747	0.246	0.56	1.95223262780201e-07	Cycling-VMT MDA-MB-231	RBM42
1402	RBM10	8.67384692635574e-12	0.448431469880188	0.256	0.552	1.97156540636066e-07	Cycling-VMT MDA-MB-231	RBM10
1403	KPNA21	9.20325646669747e-12	0.310340198629106	0.241	0.57	2.09190019488033e-07	Cycling-VMT MDA-MB-231	KPNA2
1404	MOB4	9.92297838500008e-12	0.495796890471578	0.261	0.563	2.25549298691052e-07	Cycling-VMT MDA-MB-231	MOB4
1405	ECHDC2	1.00179375426356e-11	0.326041044798554	0.206	0.48	2.27707720344108e-07	Cycling-VMT MDA-MB-231	ECHDC2
1406	SNW1	1.01457974243719e-11	0.481707105048145	0.337	0.706	2.30613975455974e-07	Cycling-VMT MDA-MB-231	SNW1
1407	MED31	1.02680433297628e-11	0.336741208336513	0.281	0.604	2.33392624885508e-07	Cycling-VMT MDA-MB-231	MED31
1408	SGPP1	1.03297599714811e-11	0.48087796793004	0.106	0.338	2.34795444151766e-07	Cycling-VMT MDA-MB-231	SGPP1
1409	AK6	1.08178889743885e-11	0.296148354171428	0.291	0.641	2.45890616387851e-07	Cycling-VMT MDA-MB-231	AK6
1410	SIGMAR11	1.11476606278578e-11	0.320093654946578	0.342	0.73	2.53386326071207e-07	Cycling-VMT MDA-MB-231	SIGMAR1
1411	BMS1	1.13864731546927e-11	0.358117620448983	0.322	0.696	2.58814534806165e-07	Cycling-VMT MDA-MB-231	BMS1
1412	MAP1S	1.15292755884249e-11	0.377823017593196	0.246	0.533	2.62060434124898e-07	Cycling-VMT MDA-MB-231	MAP1S
1413	CDK5RAP3	1.17576712562437e-11	0.356598808090695	0.276	0.587	2.6725186765442e-07	Cycling-VMT MDA-MB-231	CDK5RAP3
1414	PCNA1	1.24687901322522e-11	0.365176132981858	0.266	0.566	2.83415599706092e-07	Cycling-VMT MDA-MB-231	PCNA
1415	SMG6	1.26703327406801e-11	0.333977052325391	0.271	0.577	2.87996663195659e-07	Cycling-VMT MDA-MB-231	SMG6
1416	NUP1531	1.29314349538419e-11	0.295944308065782	0.271	0.567	2.93931516500826e-07	Cycling-VMT MDA-MB-231	NUP153
1417	ECI2	1.29819503885303e-11	0.278148809902769	0.337	0.697	2.95079732331293e-07	Cycling-VMT MDA-MB-231	ECI2
1418	AIFM1	1.30301539794089e-11	0.302603771836834	0.186	0.44	2.96175399951965e-07	Cycling-VMT MDA-MB-231	AIFM1
1419	ARL3	1.40153688210278e-11	0.379046272738611	0.337	0.719	3.18569333301961e-07	Cycling-VMT MDA-MB-231	ARL3
1420	FAM214A	1.45090371352663e-11	0.253136572969234	0.116	0.359	3.29790414084604e-07	Cycling-VMT MDA-MB-231	FAM214A
1421	TPR	1.53847566234097e-11	0.364184739224398	0.427	0.845	3.49695518050102e-07	Cycling-VMT MDA-MB-231	TPR
1422	C19orf33	1.55740700041143e-11	0.840178872124114	0.286	0.125	3.53998611193518e-07	Cycling-VMT MDA-MB-231	C19orf33
1423	MRPL36	1.59722637347531e-11	0.268083925163424	0.392	0.826	3.63049554690938e-07	Cycling-VMT MDA-MB-231	MRPL36
1424	SNX2	1.61083986876873e-11	0.268667539809366	0.256	0.577	3.66143902171131e-07	Cycling-VMT MDA-MB-231	SNX2
1425	PLXND1	1.63119515451164e-11	0.361462775071193	0.342	0.675	3.70770658620496e-07	Cycling-VMT MDA-MB-231	PLXND1
1426	PRICKLE2	1.6539183020792e-11	0.299496271803075	0.156	0.416	3.75935630062602e-07	Cycling-VMT MDA-MB-231	PRICKLE2
1427	TLE4	1.69331053495936e-11	0.364955559534029	0.136	0.379	3.84889484596263e-07	Cycling-VMT MDA-MB-231	TLE4
1428	OFD1	1.77767622566891e-11	0.387586436698162	0.221	0.492	4.04065806094542e-07	Cycling-VMT MDA-MB-231	OFD1
1429	BCAR3	2.01586186748479e-11	0.511694105053122	0.226	0.506	4.58205402479293e-07	Cycling-VMT MDA-MB-231	BCAR3
1430	CCS	2.09465704816746e-11	0.409804766596256	0.246	0.538	4.76115547048463e-07	Cycling-VMT MDA-MB-231	CCS
1431	DST1	2.10674727838621e-11	0.554979797038011	0.543	0.908	4.78863656377184e-07	Cycling-VMT MDA-MB-231	DST
1432	PLEKHJ11	2.11580732602452e-11	0.381220045113312	0.337	0.721	4.80923005205373e-07	Cycling-VMT MDA-MB-231	PLEKHJ1
1433	TRIM24	2.1509209330915e-11	0.568785512012537	0.201	0.466	4.88904328091697e-07	Cycling-VMT MDA-MB-231	TRIM24
1434	TAF15	2.17478402206669e-11	0.325693649771974	0.412	0.783	4.94328408215759e-07	Cycling-VMT MDA-MB-231	TAF15
1435	HPS4	2.19538758584585e-11	0.413493880727728	0.226	0.518	4.99011598262762e-07	Cycling-VMT MDA-MB-231	HPS4
1436	MAF1	2.19671615367679e-11	0.269394137707542	0.412	0.846	4.99313581730734e-07	Cycling-VMT MDA-MB-231	MAF1
1437	DDX56	2.20689679637003e-11	0.414413708277752	0.231	0.529	5.01627641814907e-07	Cycling-VMT MDA-MB-231	DDX56
1438	CCNC	2.25699786070646e-11	0.323510829489828	0.367	0.743	5.13015613738578e-07	Cycling-VMT MDA-MB-231	CCNC
1439	CLK1	2.34280838506544e-11	0.442964566236442	0.236	0.516	5.32520345925376e-07	Cycling-VMT MDA-MB-231	CLK1
1440	ARFRP1	2.37581171555563e-11	0.316582561749847	0.276	0.588	5.40022002945794e-07	Cycling-VMT MDA-MB-231	ARFRP1
1441	GAR1	2.50428116212992e-11	0.331467134763874	0.302	0.622	5.69223108152131e-07	Cycling-VMT MDA-MB-231	GAR1
1442	THUMPD2	2.63085597249381e-11	0.376826302186388	0.201	0.478	5.97993562547842e-07	Cycling-VMT MDA-MB-231	THUMPD2
1443	TSG101	2.65019737243921e-11	0.505057258286717	0.302	0.658	6.02389862755432e-07	Cycling-VMT MDA-MB-231	TSG101
1444	UBR4	2.7619464213186e-11	0.471444298133844	0.392	0.78	6.27790421565718e-07	Cycling-VMT MDA-MB-231	UBR4
1445	BAG6	2.77627316470258e-11	0.336757363896947	0.342	0.709	6.31046890336898e-07	Cycling-VMT MDA-MB-231	BAG6
1446	POLR2I	2.9244889306008e-11	0.256679094282725	0.357	0.766	6.64736333925561e-07	Cycling-VMT MDA-MB-231	POLR2I
1447	MRPL43	2.96484477300611e-11	0.303513313942256	0.372	0.794	6.73909216904288e-07	Cycling-VMT MDA-MB-231	MRPL43
1448	MRPS11	3.02126054425868e-11	0.455738219545201	0.337	0.688	6.86732521709998e-07	Cycling-VMT MDA-MB-231	MRPS11
1449	TNFRSF14	3.02656961444664e-11	0.314386893696666	0.095	0.329	6.87939273363722e-07	Cycling-VMT MDA-MB-231	TNFRSF14
1450	MGME11	3.04775179729232e-11	0.310625474228338	0.191	0.457	6.92753983524545e-07	Cycling-VMT MDA-MB-231	MGME1
1451	DDX12	3.15271865163649e-11	0.426274085996447	0.367	0.755	7.16612949516975e-07	Cycling-VMT MDA-MB-231	DDX1
1452	ARFIP2	3.20163681928479e-11	0.297165659493941	0.296	0.604	7.27732049023434e-07	Cycling-VMT MDA-MB-231	ARFIP2
1453	ACAD9	3.21553477644736e-11	0.25676516691584	0.171	0.414	7.30891054686485e-07	Cycling-VMT MDA-MB-231	ACAD9
1454	CIAO1	3.24748725717594e-11	0.439512422399741	0.322	0.658	7.38153853556092e-07	Cycling-VMT MDA-MB-231	CIAO1
1455	MTRNR2L12	3.26673730335166e-11	1.07893298761551	0.608	0.978	7.42529389051832e-07	Cycling-VMT MDA-MB-231	MTRNR2L12
1456	ADRM1	3.34035632330193e-11	0.368582521498706	0.332	0.708	7.59262992286529e-07	Cycling-VMT MDA-MB-231	ADRM1
1457	UQCRFS1	3.46243654850399e-11	0.316585523172936	0.387	0.807	7.87011827474956e-07	Cycling-VMT MDA-MB-231	UQCRFS1
1458	GRHPR	3.59417654548735e-11	0.317252051440169	0.402	0.799	8.16956328789275e-07	Cycling-VMT MDA-MB-231	GRHPR
1459	DDX46	3.59955974169796e-11	0.41060116975953	0.427	0.834	8.18179929287945e-07	Cycling-VMT MDA-MB-231	DDX46
1460	ADNP2	3.71238398489621e-11	0.26507251063479	0.201	0.478	8.43824879766908e-07	Cycling-VMT MDA-MB-231	ADNP2
1461	SERTAD2	3.8050971548553e-11	0.323714979588325	0.221	0.504	8.6489858329861e-07	Cycling-VMT MDA-MB-231	SERTAD2
1462	CEP57	3.82799584990166e-11	0.330071899286033	0.377	0.725	8.70103456682648e-07	Cycling-VMT MDA-MB-231	CEP57
1463	SRRM11	4.05405820860091e-11	0.259536287047287	0.397	0.824	9.21487430814987e-07	Cycling-VMT MDA-MB-231	SRRM1
1464	FLCN	4.05989683739066e-11	0.363790974662241	0.201	0.474	9.22814551138897e-07	Cycling-VMT MDA-MB-231	FLCN
1465	MAP9	4.17154412009309e-11	0.34973124773773	0.231	0.507	9.4819197849716e-07	Cycling-VMT MDA-MB-231	MAP9
1466	FLNC	4.17219542530365e-11	0.395883151770717	0.241	0.514	9.4834002017152e-07	Cycling-VMT MDA-MB-231	FLNC
1467	PIN4	4.18848021667198e-11	0.383179978191478	0.271	0.584	9.52041553249541e-07	Cycling-VMT MDA-MB-231	PIN4
1468	MRM2	4.24542240205085e-11	0.478091122489944	0.246	0.534	9.64984511986159e-07	Cycling-VMT MDA-MB-231	MRM2
1469	PFDN4	4.28858722084679e-11	0.348158600018844	0.337	0.72	9.74795875298475e-07	Cycling-VMT MDA-MB-231	PFDN4
1470	RBM28	4.35633436260426e-11	0.58929784316053	0.296	0.621	9.90194800619947e-07	Cycling-VMT MDA-MB-231	RBM28
1471	RIT1	4.65875017154669e-11	0.333740680125698	0.246	0.538	1.05893391399256e-06	Cycling-VMT MDA-MB-231	RIT1
1472	PRKCI	4.75516680167902e-11	0.362876383821878	0.271	0.572	1.08084941402164e-06	Cycling-VMT MDA-MB-231	PRKCI
1473	IDE	4.95756187382099e-11	0.391758793770651	0.221	0.49	1.12685381391951e-06	Cycling-VMT MDA-MB-231	IDE
1474	PSMD9	5.03636880553302e-11	0.398402392349033	0.296	0.61	1.14476662949766e-06	Cycling-VMT MDA-MB-231	PSMD9
1475	ARFGAP1	5.14938182283015e-11	0.623608949234632	0.337	0.698	1.17045448832929e-06	Cycling-VMT MDA-MB-231	ARFGAP1
1476	CCDC66	5.21841172691646e-11	0.309232555522285	0.276	0.566	1.18614498552811e-06	Cycling-VMT MDA-MB-231	CCDC66
1477	NELFCD	5.26010787745543e-11	0.263508631767389	0.261	0.585	1.19562252054562e-06	Cycling-VMT MDA-MB-231	NELFCD
1478	BABAM1	5.28789474924738e-11	0.265228192334781	0.327	0.698	1.20193847650393e-06	Cycling-VMT MDA-MB-231	BABAM1
1479	RALGPS2	5.42381601417078e-11	0.330081684494976	0.171	0.429	1.23283338002102e-06	Cycling-VMT MDA-MB-231	RALGPS2
1480	PPP1R12C	5.7174824954412e-11	0.42885058726125	0.342	0.691	1.29958377121379e-06	Cycling-VMT MDA-MB-231	PPP1R12C
1481	RNMT	5.72765537122617e-11	0.694121897036889	0.347	0.726	1.30189606587971e-06	Cycling-VMT MDA-MB-231	RNMT
1482	FRA10AC1	5.73474696722193e-11	0.337832405724945	0.317	0.675	1.30350798564954e-06	Cycling-VMT MDA-MB-231	FRA10AC1
1483	TRIP6	5.81684687958211e-11	0.272454161058744	0.322	0.676	1.32216929572901e-06	Cycling-VMT MDA-MB-231	TRIP6
1484	POLR2G	6.01639804281502e-11	0.259066616907173	0.347	0.704	1.36752727513185e-06	Cycling-VMT MDA-MB-231	POLR2G
1485	GTF3C5	6.44650020610556e-11	0.280538739436552	0.211	0.491	1.46528949684779e-06	Cycling-VMT MDA-MB-231	GTF3C5
1486	USB1	6.50790516906185e-11	0.262444879845476	0.307	0.658	1.47924684492776e-06	Cycling-VMT MDA-MB-231	USB1
1487	FAM76B	6.91565486746001e-11	0.266880012729194	0.196	0.473	1.57192835137366e-06	Cycling-VMT MDA-MB-231	FAM76B
1488	CHERP	7.41212323461958e-11	0.448088861804833	0.271	0.562	1.68477561122903e-06	Cycling-VMT MDA-MB-231	CHERP
1489	FADD	7.61181310701155e-11	0.31732902056082	0.271	0.59	1.73016511922373e-06	Cycling-VMT MDA-MB-231	FADD
1490	MRPS35	7.63771441740926e-11	0.320348898064974	0.266	0.577	1.73605248707712e-06	Cycling-VMT MDA-MB-231	MRPS35
1491	SDHD	7.78153921228806e-11	0.281890864595887	0.322	0.694	1.76874386295308e-06	Cycling-VMT MDA-MB-231	SDHD
1492	FLII	7.96257571574545e-11	0.47501271510132	0.412	0.806	1.80989346018894e-06	Cycling-VMT MDA-MB-231	FLII
1493	C8orf33	8.29808008590217e-11	0.398697698765742	0.307	0.655	1.88615360352556e-06	Cycling-VMT MDA-MB-231	C8orf33
1494	GATAD2A	8.3758085120926e-11	0.541746664748851	0.377	0.774	1.90382127479865e-06	Cycling-VMT MDA-MB-231	GATAD2A
1495	FOXC1	8.574144885119e-11	0.251606508352318	0.176	0.411	1.94890313238755e-06	Cycling-VMT MDA-MB-231	FOXC1
1496	CAMTA2	8.76703083166116e-11	0.272785588617501	0.347	0.677	1.99274610803658e-06	Cycling-VMT MDA-MB-231	CAMTA2
1497	EXT1	8.95287061353037e-11	0.605647805079841	0.362	0.708	2.03498749045545e-06	Cycling-VMT MDA-MB-231	EXT1
1498	PRKRIP1	9.04796896125844e-11	0.389247315806483	0.281	0.567	2.05660334489404e-06	Cycling-VMT MDA-MB-231	PRKRIP1
1499	MLX	9.50998279480868e-11	0.258100898974586	0.347	0.702	2.16161908926001e-06	Cycling-VMT MDA-MB-231	MLX
1500	COG6	9.59487923108712e-11	0.261040510292078	0.176	0.445	2.1809160492261e-06	Cycling-VMT MDA-MB-231	COG6
1501	DTYMK1	9.72777532839176e-11	0.338149588437674	0.332	0.689	2.21112333214345e-06	Cycling-VMT MDA-MB-231	DTYMK
1502	ZNF91	9.78107731654242e-11	0.297525501232667	0.236	0.504	2.22323887405009e-06	Cycling-VMT MDA-MB-231	ZNF91
1503	PDCD11	9.80504810205562e-11	0.546375084167369	0.291	0.602	2.22868743359724e-06	Cycling-VMT MDA-MB-231	PDCD11
1504	MCOLN1	1.03142066013763e-10	0.352184442060607	0.191	0.438	2.34441916049284e-06	Cycling-VMT MDA-MB-231	MCOLN1
1505	MRPL4	1.05591430015376e-10	0.313652910003007	0.337	0.732	2.40009320424949e-06	Cycling-VMT MDA-MB-231	MRPL4
1506	SRRD	1.06852852739331e-10	0.256141797029936	0.196	0.458	2.42876534276499e-06	Cycling-VMT MDA-MB-231	SRRD
1507	PUF60	1.08745792871839e-10	0.481169927284371	0.337	0.686	2.4717918719769e-06	Cycling-VMT MDA-MB-231	PUF60
1508	TAF1C	1.09054646052945e-10	0.281613527131112	0.161	0.394	2.47881210478344e-06	Cycling-VMT MDA-MB-231	TAF1C
1509	C12orf29	1.1051623957072e-10	0.361658948767245	0.241	0.51	2.51203412544246e-06	Cycling-VMT MDA-MB-231	C12orf29
1510	WDR43	1.12789421619684e-10	0.527681763118851	0.327	0.685	2.56370355341541e-06	Cycling-VMT MDA-MB-231	WDR43
1511	SLC2A6	1.15469255690025e-10	0.430035938639607	0.226	0.49	2.62461618183428e-06	Cycling-VMT MDA-MB-231	SLC2A6
1512	FLOT1	1.19350426204163e-10	0.299181603378636	0.397	0.777	2.71283518762063e-06	Cycling-VMT MDA-MB-231	FLOT1
1513	PEX1	1.19798875596891e-10	0.396067624571575	0.095	0.306	2.72302844231733e-06	Cycling-VMT MDA-MB-231	PEX1
1514	ABHD14B	1.23394096603292e-10	0.27379039210601	0.271	0.596	2.80474781579282e-06	Cycling-VMT MDA-MB-231	ABHD14B
1515	BTAF1	1.24887734571565e-10	0.595362756328337	0.201	0.466	2.83869820681167e-06	Cycling-VMT MDA-MB-231	BTAF1
1516	HEXIM1	1.29076462130651e-10	0.377563494400341	0.276	0.575	2.93390798422969e-06	Cycling-VMT MDA-MB-231	HEXIM1
1517	PVT1	1.29258838815313e-10	0.278364640083493	0.236	0.51	2.93805340627207e-06	Cycling-VMT MDA-MB-231	PVT1
1518	HES4	1.31220549327617e-10	0.288264274497472	0.266	0.557	2.98264308621674e-06	Cycling-VMT MDA-MB-231	HES4
1519	DUS1L	1.32251311216911e-10	0.320700966658168	0.352	0.746	3.00607230396038e-06	Cycling-VMT MDA-MB-231	DUS1L
1520	XPO5	1.33385547360223e-10	0.408647575851526	0.231	0.489	3.03185349149787e-06	Cycling-VMT MDA-MB-231	XPO5
1521	GALK2	1.40273896343515e-10	0.335187910816684	0.176	0.432	3.18842566388809e-06	Cycling-VMT MDA-MB-231	GALK2
1522	NUP621	1.41119378000274e-10	0.384133578391644	0.302	0.612	3.20764346194623e-06	Cycling-VMT MDA-MB-231	NUP62
1523	DCTPP1	1.42874269925879e-10	0.342624015573507	0.251	0.54	3.24753215541522e-06	Cycling-VMT MDA-MB-231	DCTPP1
1524	ILVBL	1.44010440905172e-10	0.342838823103027	0.236	0.526	3.27335732177456e-06	Cycling-VMT MDA-MB-231	ILVBL
1525	GPS2	1.45975977824098e-10	0.358489546118299	0.221	0.469	3.31803397594174e-06	Cycling-VMT MDA-MB-231	GPS2
1526	ZCCHC3	1.47425074666453e-10	0.345970578211068	0.226	0.49	3.35097194716848e-06	Cycling-VMT MDA-MB-231	ZCCHC3
1527	PSMC1	1.49637593311997e-10	0.292259491292004	0.352	0.728	3.4012624959817e-06	Cycling-VMT MDA-MB-231	PSMC1
1528	TRMT10C	1.54497297785114e-10	0.276226395437778	0.261	0.577	3.51172357865564e-06	Cycling-VMT MDA-MB-231	TRMT10C
1529	UBE2E1	1.56355987578149e-10	0.370767378219242	0.367	0.776	3.55397159765133e-06	Cycling-VMT MDA-MB-231	UBE2E1
1530	WASHC3	1.58343638660094e-10	0.257449501684725	0.261	0.558	3.59915090674394e-06	Cycling-VMT MDA-MB-231	WASHC3
1531	PRDX3	1.64753683381712e-10	0.322739260973938	0.397	0.824	3.74485122326631e-06	Cycling-VMT MDA-MB-231	PRDX3
1532	MRPS33	1.65587663307753e-10	0.264263848076337	0.377	0.8	3.76380758698522e-06	Cycling-VMT MDA-MB-231	MRPS33
1533	MAP4	1.66051831066741e-10	0.364697480813308	0.487	0.917	3.77435812014702e-06	Cycling-VMT MDA-MB-231	MAP4
1534	DIMT1	1.69648371719133e-10	0.392124662267988	0.286	0.584	3.85610748917589e-06	Cycling-VMT MDA-MB-231	DIMT1
1535	UTP6	1.79953653422786e-10	0.332332470314076	0.256	0.547	4.09034654229992e-06	Cycling-VMT MDA-MB-231	UTP6
1536	METTL8	1.89294648545308e-10	0.258523897421855	0.266	0.554	4.30266736143484e-06	Cycling-VMT MDA-MB-231	METTL8
1537	ADAMTS7	1.9339980063035e-10	0.338017667998822	0.126	0.364	4.39597746832785e-06	Cycling-VMT MDA-MB-231	ADAMTS7
1538	TBRG4	2.11936955729786e-10	0.458563333133252	0.281	0.574	4.81732700373803e-06	Cycling-VMT MDA-MB-231	TBRG4
1539	PLGRKT1	2.14486319906469e-10	0.400378468140751	0.302	0.644	4.87527405147404e-06	Cycling-VMT MDA-MB-231	PLGRKT
1540	WDR59	2.21359200633002e-10	0.42627482844356	0.171	0.405	5.03149463038815e-06	Cycling-VMT MDA-MB-231	WDR59
1541	RPF21	2.30581011714903e-10	0.372811544882005	0.276	0.572	5.24110639627976e-06	Cycling-VMT MDA-MB-231	RPF2
1542	CSE1L1	2.32847396287863e-10	0.274064769470503	0.251	0.564	5.29262131762313e-06	Cycling-VMT MDA-MB-231	CSE1L
1543	MPP6	2.55679934804065e-10	0.311045044059273	0.221	0.473	5.81160491809641e-06	Cycling-VMT MDA-MB-231	MPP6
1544	PSMG2	2.60309286746992e-10	0.292789620150438	0.362	0.765	5.91683008775912e-06	Cycling-VMT MDA-MB-231	PSMG2
1545	GDF11	2.70593987568296e-10	0.276560409772979	0.196	0.444	6.15060133742736e-06	Cycling-VMT MDA-MB-231	GDF11
1546	PEX16	2.74006497304529e-10	0.27005686411443	0.201	0.468	6.22816768373194e-06	Cycling-VMT MDA-MB-231	PEX16
1547	ABCB8	2.747527299216e-10	0.301551924210145	0.211	0.46	6.24512955111798e-06	Cycling-VMT MDA-MB-231	ABCB8
1548	MSH61	2.74906519929384e-10	0.27778837836628	0.206	0.469	6.24862519799489e-06	Cycling-VMT MDA-MB-231	MSH6
1549	TIMM9	2.89891951089646e-10	0.322865780814448	0.372	0.758	6.58924404826767e-06	Cycling-VMT MDA-MB-231	TIMM9
1550	PTPN13	2.97985754736252e-10	0.346517154330052	0.191	0.451	6.773216205155e-06	Cycling-VMT MDA-MB-231	PTPN13
1551	GGA3	3.04853988822029e-10	0.275436354704147	0.206	0.464	6.92933116592472e-06	Cycling-VMT MDA-MB-231	GGA3
1552	NBPF9	3.16099361266383e-10	0.345452800853124	0.196	0.44	7.18493848158488e-06	Cycling-VMT MDA-MB-231	NBPF9
1553	FLNB	3.28018977572813e-10	0.430121238571494	0.402	0.766	7.45587136023004e-06	Cycling-VMT MDA-MB-231	FLNB
1554	SS18L2	3.28480459679909e-10	0.333045141658697	0.317	0.666	7.46636084852434e-06	Cycling-VMT MDA-MB-231	SS18L2
1555	URB1	3.30862674778555e-10	0.257966909832481	0.226	0.468	7.52050859771655e-06	Cycling-VMT MDA-MB-231	URB1
1556	SMC3	3.31546107147626e-10	0.360055929472006	0.357	0.725	7.53604301546554e-06	Cycling-VMT MDA-MB-231	SMC3
1557	ZNF277	3.46843046636936e-10	0.27718029353545	0.186	0.426	7.88374245005756e-06	Cycling-VMT MDA-MB-231	ZNF277
1558	INTS11	3.50896858034746e-10	0.359295528304086	0.322	0.653	7.97588558312977e-06	Cycling-VMT MDA-MB-231	INTS11
1559	TBC1D23	3.5658741877638e-10	0.276242365434497	0.241	0.518	8.10523202878712e-06	Cycling-VMT MDA-MB-231	TBC1D23
1560	EIF4A2	3.61742820084559e-10	0.284252900285888	0.482	0.891	8.22241430052203e-06	Cycling-VMT MDA-MB-231	EIF4A2
1561	DDA1	3.752314971667e-10	0.326070318783537	0.347	0.748	8.52901193059909e-06	Cycling-VMT MDA-MB-231	DDA1
1562	PUM3	3.87034996019075e-10	0.310308078342025	0.286	0.589	8.79730545951358e-06	Cycling-VMT MDA-MB-231	PUM3
1563	NOLC1	3.99513228032493e-10	0.515335318893523	0.296	0.619	9.08093567317857e-06	Cycling-VMT MDA-MB-231	NOLC1
1564	DNPH1	4.05531414572398e-10	0.264846667327513	0.327	0.668	9.21772905323062e-06	Cycling-VMT MDA-MB-231	DNPH1
1565	SRRM2	4.06830089833873e-10	0.271879832341957	0.538	0.884	9.24724794192394e-06	Cycling-VMT MDA-MB-231	SRRM2
1566	GMEB1	4.1011531544563e-10	0.376918683174391	0.196	0.443	9.32192112007916e-06	Cycling-VMT MDA-MB-231	GMEB1
1567	RFTN1	4.11101470359278e-10	0.307014266373257	0.216	0.471	9.3443364212664e-06	Cycling-VMT MDA-MB-231	RFTN1
1568	IGF2BP21	4.11926585155755e-10	0.426732814136944	0.492	0.851	9.36309128059031e-06	Cycling-VMT MDA-MB-231	IGF2BP2
1569	COX17	4.34917284868612e-10	0.295926840998104	0.372	0.786	9.88566988506354e-06	Cycling-VMT MDA-MB-231	COX17
1570	IER5L	4.49365138640617e-10	0.280098232837746	0.266	0.558	1.02140696013012e-05	Cycling-VMT MDA-MB-231	IER5L
1571	INF2	4.63871753045128e-10	0.478453483155245	0.352	0.703	1.05438049467158e-05	Cycling-VMT MDA-MB-231	INF2
1572	WDR18	4.76640766399915e-10	0.282569298878767	0.256	0.554	1.08340446202701e-05	Cycling-VMT MDA-MB-231	WDR18
1573	SF3B4	4.83573734802663e-10	0.29300749213847	0.271	0.552	1.09916309920645e-05	Cycling-VMT MDA-MB-231	SF3B4
1574	SCO1	4.96869581442786e-10	0.394273947653868	0.286	0.589	1.12938455861945e-05	Cycling-VMT MDA-MB-231	SCO1
1575	TYMP	5.15787381499047e-10	0.42873576173134	0.317	0.627	1.17238471814733e-05	Cycling-VMT MDA-MB-231	TYMP
1576	EXOSC1	5.16174279996389e-10	0.25757638563758	0.261	0.558	1.17326413843179e-05	Cycling-VMT MDA-MB-231	EXOSC1
1577	WDR70	5.31117632707394e-10	0.274296090866735	0.196	0.448	1.20723037914391e-05	Cycling-VMT MDA-MB-231	WDR70
1578	FBXL15	5.44440121400777e-10	0.253615371369567	0.231	0.496	1.23751239594397e-05	Cycling-VMT MDA-MB-231	FBXL15
1579	TCIRG1	5.66356013991371e-10	0.590040683413243	0.307	0.605	1.28732721980239e-05	Cycling-VMT MDA-MB-231	TCIRG1
1580	ZMIZ2	5.69483068664104e-10	0.497304822023327	0.256	0.532	1.29443501507351e-05	Cycling-VMT MDA-MB-231	ZMIZ2
1581	CAD	5.72406281776997e-10	0.336019170893934	0.261	0.533	1.30107947847911e-05	Cycling-VMT MDA-MB-231	CAD
1582	ENTPD6	5.87138192223699e-10	0.431884425562729	0.251	0.528	1.33456511092447e-05	Cycling-VMT MDA-MB-231	ENTPD6
1583	UROD	5.88679246941195e-10	0.29214487838097	0.286	0.602	1.33806792829734e-05	Cycling-VMT MDA-MB-231	UROD
1584	CDKN2AIPNL	6.01918359506101e-10	0.371218878716009	0.322	0.661	1.36816043115737e-05	Cycling-VMT MDA-MB-231	CDKN2AIPNL
1585	CPSF1	6.14128209104873e-10	0.674893724161755	0.256	0.519	1.39591341929538e-05	Cycling-VMT MDA-MB-231	CPSF1
1586	PDHA1	6.2614598891889e-10	0.568468065945833	0.281	0.589	1.42322983281264e-05	Cycling-VMT MDA-MB-231	PDHA1
1587	FAAP100	6.26148921332775e-10	0.370543563298224	0.256	0.533	1.4232364981894e-05	Cycling-VMT MDA-MB-231	FAAP100
1588	PARG	6.36011049483959e-10	0.342774701759948	0.206	0.487	1.44565311547704e-05	Cycling-VMT MDA-MB-231	PARG
1589	RAB8A1	6.65700930699898e-10	0.306548571442512	0.357	0.703	1.51313821548087e-05	Cycling-VMT MDA-MB-231	RAB8A
1590	ZNF426	6.68232522601048e-10	0.304324175032778	0.156	0.392	1.51889252387218e-05	Cycling-VMT MDA-MB-231	ZNF426
1591	SND1-IT1	7.1376332269142e-10	0.295746638367865	0.146	0.367	1.6223840324776e-05	Cycling-VMT MDA-MB-231	SND1-IT1
1592	DENND4B	7.17845023891117e-10	0.321552000113874	0.201	0.45	1.63166173930451e-05	Cycling-VMT MDA-MB-231	DENND4B
1593	GOLGA4	7.55321821479127e-10	0.251723871204312	0.497	0.897	1.71684650022206e-05	Cycling-VMT MDA-MB-231	GOLGA4
1594	OTUB1	7.58318187872535e-10	0.280862795512202	0.317	0.654	1.72365724103427e-05	Cycling-VMT MDA-MB-231	OTUB1
1595	NT5C3A	7.69309587056823e-10	0.266643910190408	0.246	0.524	1.74864069138016e-05	Cycling-VMT MDA-MB-231	NT5C3A
1596	HAUS61	7.73030275025759e-10	0.359246756539268	0.216	0.478	1.75709781513355e-05	Cycling-VMT MDA-MB-231	HAUS6
1597	RFT1	7.73753962531457e-10	0.310773273631708	0.171	0.393	1.758742756834e-05	Cycling-VMT MDA-MB-231	RFT1
1598	MRPL16	7.81253024466314e-10	0.255378928705635	0.261	0.565	1.77578812461193e-05	Cycling-VMT MDA-MB-231	MRPL16
1599	RRP8	7.96132817201393e-10	0.285367007714015	0.181	0.422	1.80960989349877e-05	Cycling-VMT MDA-MB-231	RRP8
1600	ADGRE5	8.37400532645647e-10	0.312029795797273	0.266	0.57	1.90341141070356e-05	Cycling-VMT MDA-MB-231	ADGRE5
1601	SMURF2	8.38818868187003e-10	0.318033163607481	0.387	0.766	1.90663528738906e-05	Cycling-VMT MDA-MB-231	SMURF2
1602	PSMD11	8.52734501666865e-10	0.253038997470169	0.392	0.792	1.93826552228878e-05	Cycling-VMT MDA-MB-231	PSMD11
1603	PFDN6	9.1169699071181e-10	0.340141462152102	0.312	0.612	2.07228725988794e-05	Cycling-VMT MDA-MB-231	PFDN6
1604	TRIO1	9.17327059589707e-10	0.549495406853668	0.442	0.816	2.0850844064474e-05	Cycling-VMT MDA-MB-231	TRIO
1605	APTX	9.27515090507063e-10	0.304927400916837	0.281	0.555	2.10824180072255e-05	Cycling-VMT MDA-MB-231	APTX
1606	MRPL31	9.55830000105116e-10	0.385516753088462	0.367	0.738	2.17260159023893e-05	Cycling-VMT MDA-MB-231	MRPL3
1607	ELL2	9.75714415647518e-10	0.354050055730664	0.347	0.648	2.21779886676681e-05	Cycling-VMT MDA-MB-231	ELL2
1608	THAP5	1.01233798857863e-09	0.395153866025943	0.226	0.48	2.30104424803923e-05	Cycling-VMT MDA-MB-231	THAP5
1609	FAM118A	1.01473744674775e-09	0.255795613857883	0.196	0.429	2.30649821645764e-05	Cycling-VMT MDA-MB-231	FAM118A
1610	SURF6	1.03291596344605e-09	0.393593255360823	0.266	0.545	2.34781798491288e-05	Cycling-VMT MDA-MB-231	SURF6
1611	DUSP11	1.03755728242945e-09	0.282546698640683	0.196	0.429	2.35836770296215e-05	Cycling-VMT MDA-MB-231	DUSP11
1612	PRR13	1.04331765254071e-09	0.262946971189354	0.407	0.831	2.37146102422504e-05	Cycling-VMT MDA-MB-231	PRR13
1613	SON	1.05362519360639e-09	0.46732192196376	0.503	0.867	2.39489006506732e-05	Cycling-VMT MDA-MB-231	SON
1614	SAMD1	1.05649224235582e-09	0.459983214218342	0.286	0.605	2.40140686687479e-05	Cycling-VMT MDA-MB-231	SAMD1
1615	EVL	1.07116580918596e-09	0.32287470494799	0.251	0.512	2.43475988427969e-05	Cycling-VMT MDA-MB-231	EVL
1616	ANAPC1	1.07210530124189e-09	0.273378496212731	0.246	0.522	2.43689534972282e-05	Cycling-VMT MDA-MB-231	ANAPC1
1617	PRPF4B	1.07636162232844e-09	1.35507564844011	0.417	0.779	2.44656996755255e-05	Cycling-VMT MDA-MB-231	PRPF4B
1618	SLC17A91	1.10063004242415e-09	0.256455712882417	0.261	0.523	2.5017320864301e-05	Cycling-VMT MDA-MB-231	SLC17A9
1619	KMT2A	1.13088205956065e-09	0.558323983052843	0.422	0.804	2.57049492138136e-05	Cycling-VMT MDA-MB-231	KMT2A
1620	PELO	1.1449888281224e-09	0.368184217695102	0.302	0.611	2.60255960632221e-05	Cycling-VMT MDA-MB-231	PELO
1621	PCNT1	1.16691921378564e-09	0.422771676171197	0.231	0.49	2.65240737293476e-05	Cycling-VMT MDA-MB-231	PCNT
1622	BUD23	1.1837307863137e-09	0.305106539127767	0.322	0.652	2.69062007729105e-05	Cycling-VMT MDA-MB-231	BUD23
1623	KLHL8	1.21728045571125e-09	0.265818500941208	0.176	0.404	2.76687847583166e-05	Cycling-VMT MDA-MB-231	KLHL8
1624	WDR74	1.23314924945459e-09	0.379676176734828	0.216	0.481	2.80294824401028e-05	Cycling-VMT MDA-MB-231	WDR74
1625	DYNC1LI1	1.238418175353e-09	0.389009170400731	0.317	0.621	2.81492451257738e-05	Cycling-VMT MDA-MB-231	DYNC1LI1
1626	OSGIN2	1.24610193162565e-09	0.282247945741107	0.206	0.435	2.83238969058509e-05	Cycling-VMT MDA-MB-231	OSGIN2
1627	FDX1	1.25923336402841e-09	0.277117216968616	0.357	0.736	2.86223743643658e-05	Cycling-VMT MDA-MB-231	FDX1
1628	PRPF41	1.34448137737831e-09	0.366575377682266	0.271	0.555	3.0560061707809e-05	Cycling-VMT MDA-MB-231	PRPF4
1629	FKBP2	1.35823774118345e-09	0.305655287279125	0.427	0.843	3.08727438570997e-05	Cycling-VMT MDA-MB-231	FKBP2
1630	NAV21	1.45358968791209e-09	0.813354105916558	0.296	0.585	3.30400936062418e-05	Cycling-VMT MDA-MB-231	NAV2
1631	MCRIP2	1.46449324854587e-09	0.288436479064049	0.307	0.63	3.32879315394476e-05	Cycling-VMT MDA-MB-231	MCRIP2
1632	BAD	1.46698737518581e-09	0.336271517310832	0.367	0.773	3.33446230379735e-05	Cycling-VMT MDA-MB-231	BAD
1633	TRABD	1.4693290394341e-09	0.558830097254547	0.347	0.709	3.33978490663371e-05	Cycling-VMT MDA-MB-231	TRABD
1634	FAM129B	1.49348626200649e-09	0.283111982130982	0.427	0.855	3.39469427354075e-05	Cycling-VMT MDA-MB-231	FAM129B
1635	MYBBP1A	1.52413847672269e-09	0.281345756037814	0.221	0.464	3.46436675759067e-05	Cycling-VMT MDA-MB-231	MYBBP1A
1636	KHSRP1	1.56292815431524e-09	0.419066416868141	0.417	0.813	3.55253569475855e-05	Cycling-VMT MDA-MB-231	KHSRP
1637	AK2	1.63516371301732e-09	0.3635510084953	0.352	0.722	3.71672711968837e-05	Cycling-VMT MDA-MB-231	AK2
1638	STRADB	1.67976511310289e-09	0.328536348536268	0.211	0.449	3.81810610208287e-05	Cycling-VMT MDA-MB-231	STRADB
1639	ANXA6	1.68025976488837e-09	0.279654113001546	0.452	0.852	3.81923044559127e-05	Cycling-VMT MDA-MB-231	ANXA6
1640	MRPL1	1.68958628538602e-09	0.475386215912995	0.271	0.547	3.84042962668243e-05	Cycling-VMT MDA-MB-231	MRPL1
1641	NDUFAF3	1.71082616711341e-09	0.335137191041992	0.377	0.777	3.88870787784879e-05	Cycling-VMT MDA-MB-231	NDUFAF3
1642	USP12	1.71535112757432e-09	0.255837751049564	0.281	0.573	3.89899311297643e-05	Cycling-VMT MDA-MB-231	USP1
1643	YAP1	1.87877969597781e-09	0.26766495424684	0.367	0.703	4.27046624895756e-05	Cycling-VMT MDA-MB-231	YAP1
1644	DIS3L	1.89753174440067e-09	0.280529326802491	0.161	0.396	4.31308965502273e-05	Cycling-VMT MDA-MB-231	DIS3L
1645	ATR	1.90228843182428e-09	0.309403206844608	0.181	0.406	4.32390160553659e-05	Cycling-VMT MDA-MB-231	ATR
1646	MRPL24	1.92787540902303e-09	0.296867046834635	0.302	0.639	4.38206080470936e-05	Cycling-VMT MDA-MB-231	MRPL24
1647	MKNK1	1.94600589928804e-09	0.264675890830395	0.206	0.463	4.42327140908172e-05	Cycling-VMT MDA-MB-231	MKNK1
1648	TAF7	2.08264795134623e-09	0.293908798766563	0.447	0.815	4.73385879340998e-05	Cycling-VMT MDA-MB-231	TAF7
1649	VANGL1	2.20391819211336e-09	0.254993830667532	0.196	0.405	5.00950605067366e-05	Cycling-VMT MDA-MB-231	VANGL1
1650	DDX24	2.33919072042839e-09	0.641571832917144	0.412	0.8	5.31698050753373e-05	Cycling-VMT MDA-MB-231	DDX24
1651	HRAS	2.38931601258024e-09	0.308041179089108	0.382	0.826	5.43091529659488e-05	Cycling-VMT MDA-MB-231	HRAS
1652	SMAD3	2.42747283323793e-09	0.263106003528656	0.196	0.417	5.51764574994981e-05	Cycling-VMT MDA-MB-231	SMAD3
1653	PPWD1	2.42834939021474e-09	0.322704746359405	0.201	0.437	5.51963816395811e-05	Cycling-VMT MDA-MB-231	PPWD1
1654	ZDHHC4	2.44079593575224e-09	0.290200718915113	0.296	0.608	5.54792916196484e-05	Cycling-VMT MDA-MB-231	ZDHHC4
1655	NDUFV1	2.45166294701976e-09	0.260179004290856	0.397	0.799	5.57262987857591e-05	Cycling-VMT MDA-MB-231	NDUFV1
1656	FKBP51	2.49980692331549e-09	0.301130173421747	0.392	0.746	5.6820611366961e-05	Cycling-VMT MDA-MB-231	FKBP5
1657	DCAF13	2.59940222668285e-09	0.297488386242478	0.296	0.604	5.90844126125012e-05	Cycling-VMT MDA-MB-231	DCAF13
1658	GIPC1	2.67843290337514e-09	0.378068175425951	0.387	0.807	6.08807798937169e-05	Cycling-VMT MDA-MB-231	GIPC1
1659	ILF3-DT	2.7194575009026e-09	0.350985758240935	0.266	0.519	6.18132689955162e-05	Cycling-VMT MDA-MB-231	ILF3-DT
1660	SNRPD3	2.73483971432282e-09	0.324269860016271	0.417	0.816	6.21629067065577e-05	Cycling-VMT MDA-MB-231	SNRPD3
1661	APEH	2.73960179644313e-09	0.433534839624257	0.196	0.434	6.22711488331523e-05	Cycling-VMT MDA-MB-231	APEH
1662	GPN3	2.7896492641391e-09	0.302646398848759	0.266	0.529	6.34087277738818e-05	Cycling-VMT MDA-MB-231	GPN3
1663	MPST	2.80364088710217e-09	0.251742217092389	0.402	0.796	6.37267573638324e-05	Cycling-VMT MDA-MB-231	MPST
1664	TBCB	3.09445355477398e-09	0.291695104693954	0.417	0.844	7.03369293000125e-05	Cycling-VMT MDA-MB-231	TBCB
1665	MICAL1	3.10657375260824e-09	0.303813331547819	0.171	0.396	7.06124213967852e-05	Cycling-VMT MDA-MB-231	MICAL1
1666	SNHG9	3.27432601867865e-09	0.285712004916365	0.206	0.449	7.44254304045658e-05	Cycling-VMT MDA-MB-231	SNHG9
1667	EFHD2	3.31151711601658e-09	0.398646879458842	0.352	0.734	7.52707840470567e-05	Cycling-VMT MDA-MB-231	EFHD2
1668	MRPL57	3.31538098750673e-09	0.279949328637203	0.422	0.863	7.5358609846028e-05	Cycling-VMT MDA-MB-231	MRPL57
1669	AIP	3.31870338340796e-09	0.291163918873181	0.291	0.55	7.5434127904863e-05	Cycling-VMT MDA-MB-231	AIP
1670	NELFE	3.44160683765462e-09	0.321737618870237	0.322	0.665	7.82277234198895e-05	Cycling-VMT MDA-MB-231	NELFE
1671	EPN1	3.54521103890311e-09	0.394167152689233	0.417	0.828	8.05826469142676e-05	Cycling-VMT MDA-MB-231	EPN1
1672	UNK	3.59706024139416e-09	0.284682697083902	0.211	0.451	8.17611792868893e-05	Cycling-VMT MDA-MB-231	UNK
1673	TNFAIP2	3.73327978568574e-09	0.680187571158168	0.216	0.451	8.48574495286368e-05	Cycling-VMT MDA-MB-231	TNFAIP2
1674	GLOD4	3.75870468095372e-09	0.301413321993745	0.307	0.607	8.54353573980781e-05	Cycling-VMT MDA-MB-231	GLOD4
1675	ERGIC3	3.81605331577781e-09	0.302272099526383	0.427	0.851	8.67388918676297e-05	Cycling-VMT MDA-MB-231	ERGIC3
1676	CDC123	3.97434740108034e-09	0.521411021975582	0.296	0.62	9.03369164265562e-05	Cycling-VMT MDA-MB-231	CDC123
1677	BLOC1S2	4.0023623398e-09	0.382530847167149	0.377	0.744	9.09736959836539e-05	Cycling-VMT MDA-MB-231	BLOC1S2
1678	POLR2J	4.06733288042293e-09	0.270149936978991	0.387	0.838	9.24504763720132e-05	Cycling-VMT MDA-MB-231	POLR2J
1679	ANKRD49	4.12704516943498e-09	0.333273108772731	0.161	0.382	9.38077367012572e-05	Cycling-VMT MDA-MB-231	ANKRD49
1680	TSSC4	4.17873297467472e-09	0.329989231905405	0.357	0.72	9.49826005143563e-05	Cycling-VMT MDA-MB-231	TSSC4
1681	DNAJB1	4.79829818916989e-09	0.492312695779665	0.302	0.62	0.000109065317839832	Cycling-VMT MDA-MB-231	DNAJB1
1682	NIT1	4.80187660388222e-09	0.370144166218128	0.191	0.421	0.000109146655206243	Cycling-VMT MDA-MB-231	NIT1
1683	ZFYVE19	4.92299602056465e-09	0.27762791282605	0.166	0.383	0.000111899699547434	Cycling-VMT MDA-MB-231	ZFYVE19
1684	SNRPC	4.93282022257566e-09	0.254239817940915	0.322	0.653	0.000112123003659145	Cycling-VMT MDA-MB-231	SNRPC
1685	STMP1	5.01435755580548e-09	0.396263782888026	0.422	0.848	0.000113976347243459	Cycling-VMT MDA-MB-231	STMP1
1686	MICAL3	5.03070255978493e-09	0.651936434846147	0.186	0.407	0.000114347869183911	Cycling-VMT MDA-MB-231	MICAL3
1687	BCAT2	5.37066736240513e-09	0.365382492100492	0.161	0.385	0.000122075269147469	Cycling-VMT MDA-MB-231	BCAT2
1688	RNF114	5.39571978028899e-09	0.503086849541581	0.312	0.604	0.000122644710605969	Cycling-VMT MDA-MB-231	RNF114
1689	ZCCHC10	5.41529954831816e-09	0.330332463472058	0.206	0.45	0.000123089758733272	Cycling-VMT MDA-MB-231	ZCCHC10
1690	FDXR	5.619125272356e-09	0.265477369825863	0.136	0.35	0.000127722717440652	Cycling-VMT MDA-MB-231	FDXR
1691	CLUH	5.68030441324923e-09	0.324008015379718	0.246	0.515	0.000129113319313155	Cycling-VMT MDA-MB-231	CLUH
1692	C20orf27	5.70075235385741e-09	0.260118964563966	0.307	0.678	0.000129578101003179	Cycling-VMT MDA-MB-231	C20orf27
1693	SPRYD3	5.81878003534843e-09	0.302457377333888	0.196	0.428	0.00013226087020347	Cycling-VMT MDA-MB-231	SPRYD3
1694	CDC26	5.9565520768261e-09	0.263504078958699	0.387	0.807	0.000135392428706257	Cycling-VMT MDA-MB-231	CDC26
1695	DDX27	6.07178896510805e-09	0.548735136480176	0.307	0.631	0.000138011763176906	Cycling-VMT MDA-MB-231	DDX27
1696	GTF2H3	6.21785285727498e-09	0.311634495648034	0.312	0.61	0.00014133179544586	Cycling-VMT MDA-MB-231	GTF2H3
1697	TFAM	6.24531438348585e-09	0.369452010510279	0.307	0.611	0.000141955995936633	Cycling-VMT MDA-MB-231	TFAM
1698	MRPL50	6.28949550127723e-09	0.379923682997639	0.276	0.531	0.000142960232744031	Cycling-VMT MDA-MB-231	MRPL50
1699	MALSU1	6.67151526733568e-09	0.515616772746189	0.322	0.66	0.00015164354202654	Cycling-VMT MDA-MB-231	MALSU1
1700	NBPF1	6.68912622777369e-09	0.45221926599822	0.111	0.308	0.000152043839157296	Cycling-VMT MDA-MB-231	NBPF1
1701	ECH1	6.84164744196448e-09	0.338305143072748	0.281	0.553	0.000155510646355853	Cycling-VMT MDA-MB-231	ECH1
1702	NIFK	7.11806470489767e-09	0.580261519334508	0.357	0.721	0.000161793610742324	Cycling-VMT MDA-MB-231	NIFK
1703	LARS	7.23595748766887e-09	0.308613229590883	0.477	0.863	0.000164473313694713	Cycling-VMT MDA-MB-231	LARS
1704	STK38	7.48180509863278e-09	0.257357034101808	0.266	0.519	0.000170061429891923	Cycling-VMT MDA-MB-231	STK38
1705	ZMAT2	8.33638884686051e-09	0.413349818147958	0.342	0.657	0.000189486118489139	Cycling-VMT MDA-MB-231	ZMAT2
1706	BABAM2	8.70130311807732e-09	0.281182167281529	0.191	0.421	0.000197780619873898	Cycling-VMT MDA-MB-231	BABAM2
1707	COA6	8.70528457053124e-09	0.416632765293152	0.352	0.722	0.000197871118288175	Cycling-VMT MDA-MB-231	COA6
1708	PTRH1	8.73282429619919e-09	0.351143610558181	0.276	0.56	0.000198497096252608	Cycling-VMT MDA-MB-231	PTRH1
1709	DNMBP	8.76660493427872e-09	0.25582485556837	0.211	0.457	0.000199264930156155	Cycling-VMT MDA-MB-231	DNMBP
1710	PPRC1	9.20126705533826e-09	0.334999623850226	0.246	0.485	0.000209144800167839	Cycling-VMT MDA-MB-231	PPRC1
1711	ARHGEF28	9.81087613017499e-09	0.792654863315022	0.291	0.564	0.000223001214438878	Cycling-VMT MDA-MB-231	ARHGEF28
1712	ORC4	9.98332986459145e-09	0.250020469284863	0.196	0.418	0.000226921087822164	Cycling-VMT MDA-MB-231	ORC4
1713	WDR44	1.00431072101034e-08	0.434509340832336	0.156	0.348	0.00022827982688565	Cycling-VMT MDA-MB-231	WDR44
1714	RNF181	1.02596458755582e-08	0.306575890606007	0.377	0.744	0.000233201750751437	Cycling-VMT MDA-MB-231	RNF181
1715	RANGAP11	1.02646107036007e-08	0.293020939133324	0.312	0.606	0.000233314601292843	Cycling-VMT MDA-MB-231	RANGAP1
1716	CD3EAP	1.0452962930224e-08	0.26868040805253	0.166	0.374	0.000237595847403991	Cycling-VMT MDA-MB-231	CD3EAP
1717	ZNF480	1.04559041291849e-08	0.363306633601366	0.206	0.438	0.000237662700856374	Cycling-VMT MDA-MB-231	ZNF480
1718	RTF2	1.08775434357883e-08	0.347217997011948	0.407	0.833	0.000247246562295468	Cycling-VMT MDA-MB-231	RTF2
1719	EIF1B	1.08907182536572e-08	0.267915048841384	0.422	0.802	0.000247546025905627	Cycling-VMT MDA-MB-231	EIF1B
1720	NDUFV3	1.09730505840587e-08	0.277267102743913	0.372	0.767	0.000249417439775655	Cycling-VMT MDA-MB-231	NDUFV3
1721	SAMHD1	1.20613672510785e-08	0.328754414624781	0.226	0.449	0.000274154877617015	Cycling-VMT MDA-MB-231	SAMHD1
1722	MAP3K11	1.21039303162972e-08	0.37473755347455	0.317	0.62	0.000275122336089435	Cycling-VMT MDA-MB-231	MAP3K11
1723	SIN3B	1.2182103345815e-08	0.817037269003531	0.332	0.631	0.000276899209050375	Cycling-VMT MDA-MB-231	SIN3B
1724	MRPL22	1.27888495871394e-08	0.291089454280429	0.281	0.536	0.000290690551115679	Cycling-VMT MDA-MB-231	MRPL22
1725	REXO4	1.32611775075206e-08	0.475626559404564	0.322	0.636	0.000301426564745943	Cycling-VMT MDA-MB-231	REXO4
1726	RABGGTB	1.33611381848139e-08	0.394386391559465	0.362	0.714	0.00030369867094082	Cycling-VMT MDA-MB-231	RABGGTB
1727	DALRD3	1.34319072757205e-08	0.349456674798292	0.231	0.479	0.000305307252377127	Cycling-VMT MDA-MB-231	DALRD3
1728	SMUG1	1.37784870585204e-08	0.513188819328401	0.266	0.54	0.000313185010840168	Cycling-VMT MDA-MB-231	SMUG1
1729	DPH7	1.39599536810454e-08	0.259912987176524	0.251	0.51	0.000317309747170161	Cycling-VMT MDA-MB-231	DPH7
1730	BRMS1	1.41827077991873e-08	0.449576313456909	0.327	0.658	0.000322372948275527	Cycling-VMT MDA-MB-231	BRMS1
1731	TMEM147	1.420867131004e-08	0.297597531440268	0.397	0.863	0.000322963098877209	Cycling-VMT MDA-MB-231	TMEM147
1732	AATF	1.44587448978547e-08	0.494741283703987	0.291	0.557	0.000328647271528236	Cycling-VMT MDA-MB-231	AATF
1733	IDI11	1.50655815739994e-08	0.545983318194576	0.397	0.736	0.000342440669177006	Cycling-VMT MDA-MB-231	IDI1
1734	CHMP4B	1.55667440560485e-08	0.629489914108486	0.377	0.737	0.000353832092393982	Cycling-VMT MDA-MB-231	CHMP4B
1735	DCUN1D51	1.58604843154067e-08	0.267404353744637	0.352	0.74	0.000360508808489195	Cycling-VMT MDA-MB-231	DCUN1D5
1736	EZR1	1.58874774104484e-08	0.421323786484295	0.347	0.669	0.000361122361539493	Cycling-VMT MDA-MB-231	EZR
1737	SUCLG1	1.61312487063916e-08	0.415682019653437	0.327	0.633	0.000366663283096282	Cycling-VMT MDA-MB-231	SUCLG1
1738	ZMYND191	1.63048454590033e-08	0.299502221991567	0.201	0.441	0.000370609137283145	Cycling-VMT MDA-MB-231	ZMYND19
1739	IQCE	1.63873739172769e-08	0.330008998910773	0.221	0.454	0.000372485009139704	Cycling-VMT MDA-MB-231	IQCE
1740	TFPT	1.64822957769251e-08	0.267897804151617	0.307	0.584	0.000374642583009507	Cycling-VMT MDA-MB-231	TFPT
1741	DTD1	1.72141604656535e-08	0.39415244846162	0.377	0.742	0.000391277867384304	Cycling-VMT MDA-MB-231	DTD1
1742	TMEM94	1.72814641120602e-08	0.307758415905847	0.171	0.376	0.000392807679267129	Cycling-VMT MDA-MB-231	TMEM94
1743	MRPS18C	1.78881709474041e-08	0.311439188967556	0.317	0.631	0.000406598125634494	Cycling-VMT MDA-MB-231	MRPS18C
1744	MRPL47	1.83672570272645e-08	0.47023448223583	0.387	0.775	0.000417487752229723	Cycling-VMT MDA-MB-231	MRPL47
1745	ENTR1	1.86728309191703e-08	0.333962870899138	0.342	0.678	0.000424433446792741	Cycling-VMT MDA-MB-231	ENTR1
1746	TRA2B1	1.88220578931806e-08	0.406649104577835	0.427	0.795	0.000427825375911996	Cycling-VMT MDA-MB-231	TRA2B
1747	ARGLU1	1.89928837674161e-08	0.396624975932471	0.497	0.854	0.000431708248033368	Cycling-VMT MDA-MB-231	ARGLU1
1748	TMPO1	1.90318783125296e-08	0.373872588038236	0.302	0.597	0.000432594594043798	Cycling-VMT MDA-MB-231	TMPO
1749	CSNK2B	1.92352814491105e-08	0.28485183827497	0.352	0.768	0.000437217947338282	Cycling-VMT MDA-MB-231	CSNK2B
1750	CHCHD1	2.10440723195933e-08	0.360328694392974	0.412	0.821	0.000478331763824356	Cycling-VMT MDA-MB-231	CHCHD1
1751	HIP1R	2.19652119932385e-08	0.306649332101713	0.211	0.416	0.000499269268606311	Cycling-VMT MDA-MB-231	HIP1R
1752	SNRNP48	2.19770094136571e-08	0.36205557502368	0.216	0.446	0.000499537423972426	Cycling-VMT MDA-MB-231	SNRNP48
1753	TNNT1	2.26304986755318e-08	0.53703226578605	0.296	0.153	0.000514391234894839	Cycling-VMT MDA-MB-231	TNNT1
1754	AHNAK2	2.29074795086951e-08	1.12669884307434	0.241	0.477	0.000520687009232639	Cycling-VMT MDA-MB-231	AHNAK2
1755	NAV3	2.35535761363035e-08	0.30691023552956	0.191	0.404	0.000535372785578178	Cycling-VMT MDA-MB-231	NAV3
1756	BCAS2	2.41266963107372e-08	0.459383287927096	0.302	0.591	0.000548399807143056	Cycling-VMT MDA-MB-231	BCAS2
1757	MRPS34	2.44231435412523e-08	0.270658797189067	0.422	0.811	0.000555138052692665	Cycling-VMT MDA-MB-231	MRPS34
1758	PPP1CA	2.5829288681447e-08	0.279819720485728	0.427	0.855	0.000587099731729291	Cycling-VMT MDA-MB-231	PPP1CA
1759	SLC25A37	2.58450442303056e-08	0.678367773538309	0.372	0.749	0.000587457855354847	Cycling-VMT MDA-MB-231	SLC25A37
1760	DGAT1	2.62047313270958e-08	0.253201716644241	0.231	0.468	0.000595633543064887	Cycling-VMT MDA-MB-231	DGAT1
1761	SNAPC1	2.66278367702845e-08	0.345536715392425	0.327	0.622	0.000605250729788567	Cycling-VMT MDA-MB-231	SNAPC1
1762	STEAP2	2.79462688153615e-08	0.287030000942034	0.161	0.35	0.000635218690173167	Cycling-VMT MDA-MB-231	STEAP2
1763	NUDCD2	3.14223565508389e-08	0.269426238938887	0.382	0.771	0.000714230164400568	Cycling-VMT MDA-MB-231	NUDCD2
1764	CWC151	3.18042364436743e-08	0.256681601401102	0.407	0.808	0.000722910294364716	Cycling-VMT MDA-MB-231	CWC15
1765	TRIM52	3.19979352314772e-08	0.290753712114708	0.111	0.311	0.000727313067811476	Cycling-VMT MDA-MB-231	TRIM52
1766	DPH3	3.2557015566589e-08	0.258856114626695	0.372	0.782	0.000740020963828568	Cycling-VMT MDA-MB-231	DPH3
1767	OLA1	3.28093395239254e-08	0.430768879960742	0.377	0.792	0.000745756287378825	Cycling-VMT MDA-MB-231	OLA1
1768	DNMT11	3.30583606383852e-08	0.362623942161562	0.367	0.698	0.000751416537310496	Cycling-VMT MDA-MB-231	DNMT1
1769	NDUFB6	3.46662827704888e-08	0.372932103831915	0.347	0.66	0.00078796460737321	Cycling-VMT MDA-MB-231	NDUFB6
1770	NAA20	3.50051854964775e-08	0.453551709001496	0.387	0.775	0.000795667866334933	Cycling-VMT MDA-MB-231	NAA20
1771	WDR60	3.51764268438004e-08	0.849248659622322	0.302	0.576	0.000799560182159583	Cycling-VMT MDA-MB-231	WDR60
1772	RBM251	3.71266885053907e-08	0.440125631305793	0.442	0.816	0.000843889629727531	Cycling-VMT MDA-MB-231	RBM25
1773	AFDN	3.7914799960339e-08	0.626658752888966	0.387	0.715	0.000861803403098505	Cycling-VMT MDA-MB-231	AFDN
1774	ZNF514	3.90324168341151e-08	0.274723407609452	0.151	0.343	0.000887206834639437	Cycling-VMT MDA-MB-231	ZNF514
1775	SLC9A3R2	3.92853087023444e-08	0.364661838805608	0.367	0.679	0.000892955066804288	Cycling-VMT MDA-MB-231	SLC9A3R2
1776	VAV2	3.94578785862316e-08	0.30838430055337	0.146	0.344	0.000896877580265045	Cycling-VMT MDA-MB-231	VAV2
1777	TMUB1	4.09428731836359e-08	0.349044902461766	0.317	0.646	0.000930631507464045	Cycling-VMT MDA-MB-231	TMUB1
1778	CTBS	4.09751486962722e-08	0.340010744638299	0.256	0.501	0.000931365129866267	Cycling-VMT MDA-MB-231	CTBS
1779	MRPL181	4.1407498526488e-08	0.399173325551121	0.402	0.791	0.000941192441507073	Cycling-VMT MDA-MB-231	MRPL18
1780	DGKA	4.14303115148597e-08	0.287740895576596	0.101	0.288	0.00094171098073276	Cycling-VMT MDA-MB-231	DGKA
1781	PMPCB	4.15399725702869e-08	0.297500578163642	0.266	0.521	0.000944203576522621	Cycling-VMT MDA-MB-231	PMPCB
1782	FAM193B	4.24552988773531e-08	0.262951792895712	0.151	0.342	0.000965008943482237	Cycling-VMT MDA-MB-231	FAM193B
1783	HES1	4.41463552580127e-08	0.586402901259727	0.266	0.501	0.00100344665501463	Cycling-VMT MDA-MB-231	HES1
1784	TPRKB	4.45501388969098e-08	0.41241997356626	0.337	0.692	0.00101262465712676	Cycling-VMT MDA-MB-231	TPRKB
1785	DNAJC91	4.51865949589928e-08	0.279943153663219	0.271	0.531	0.00102709130341791	Cycling-VMT MDA-MB-231	DNAJC9
1786	USP42	4.63533008161121e-08	0.483554660177919	0.231	0.45	0.00105361052755023	Cycling-VMT MDA-MB-231	USP42
1787	DGUOK	4.64274610861089e-08	0.251779096684521	0.392	0.791	0.00105529619048726	Cycling-VMT MDA-MB-231	DGUOK
1788	C11orf74	4.90897516362897e-08	0.419914143894301	0.256	0.515	0.00111581005469287	Cycling-VMT MDA-MB-231	C11orf74
1789	MROH1	5.12983836343787e-08	0.466806391942332	0.226	0.435	0.00116601226000943	Cycling-VMT MDA-MB-231	MROH1
1790	ARL4A	5.18620303329687e-08	0.589621793579638	0.367	0.71	0.00117882394946838	Cycling-VMT MDA-MB-231	ARL4A
1791	STK39	5.30588262886634e-08	0.368071898629877	0.181	0.404	0.00120602712154132	Cycling-VMT MDA-MB-231	STK39
1792	TRMT2A	5.36129993506411e-08	0.323334015599251	0.211	0.429	0.00121862347524007	Cycling-VMT MDA-MB-231	TRMT2A
1793	C11orf54	5.57059056289796e-08	0.281850685984007	0.126	0.311	0.00126619523494671	Cycling-VMT MDA-MB-231	C11orf54
1794	CBR11	5.58281402443918e-08	0.299663791462087	0.347	0.673	0.00126897362775503	Cycling-VMT MDA-MB-231	CBR1
1795	MRPS12	5.67208587199096e-08	0.310532665645401	0.412	0.822	0.00128926511870355	Cycling-VMT MDA-MB-231	MRPS12
1796	NUP88	6.02149451627684e-08	0.273333948000766	0.181	0.386	0.00136868570354973	Cycling-VMT MDA-MB-231	NUP88
1797	MAGOHB	6.18279166766849e-08	0.430342522977329	0.256	0.498	0.00140534854606105	Cycling-VMT MDA-MB-231	MAGOHB
1798	AHCY	6.19706007851629e-08	0.297063085021314	0.367	0.756	0.00140859175584675	Cycling-VMT MDA-MB-231	AHCY
1799	CPNE1	6.22983044877818e-08	0.312758625935637	0.387	0.762	0.00141604046100728	Cycling-VMT MDA-MB-231	CPNE1
1800	LRRC45	6.25402650556498e-08	0.252226673407524	0.121	0.303	0.00142154022471492	Cycling-VMT MDA-MB-231	LRRC45
1801	CTSD	6.41422924492304e-08	0.536434781008719	0.437	0.877	0.00145795430737101	Cycling-VMT MDA-MB-231	CTSD
1802	DENND1A	6.42551293473567e-08	0.281610349586029	0.181	0.395	0.00146051909006542	Cycling-VMT MDA-MB-231	DENND1A
1803	IFRD2	6.55786996760064e-08	0.287139026784971	0.362	0.732	0.00149060384363563	Cycling-VMT MDA-MB-231	IFRD2
1804	DNTTIP2	6.69104755156314e-08	0.580717495428632	0.302	0.595	0.0015208751084703	Cycling-VMT MDA-MB-231	DNTTIP2
1805	ISG15	6.8768293813996e-08	0.399334501100883	0.372	0.674	0.00156310331839213	Cycling-VMT MDA-MB-231	ISG15
1806	SLC50A1	6.88075719446896e-08	0.274412627791911	0.327	0.636	0.0015639961103028	Cycling-VMT MDA-MB-231	SLC50A1
1807	CFDP1	6.92309781401079e-08	0.310213593126113	0.417	0.808	0.00157362013312465	Cycling-VMT MDA-MB-231	CFDP1
1808	METTL26	7.30512704430198e-08	0.339913053956454	0.407	0.828	0.00166045537716984	Cycling-VMT MDA-MB-231	METTL26
1809	MRPL13	7.70034604154901e-08	0.393561742721629	0.362	0.693	0.00175028865524409	Cycling-VMT MDA-MB-231	MRPL13
1810	TST	7.78711055297945e-08	0.310700528580508	0.196	0.41	0.00177001022869223	Cycling-VMT MDA-MB-231	TST
1811	RALY	7.96520228602912e-08	0.319017533609916	0.382	0.771	0.00181049047961442	Cycling-VMT MDA-MB-231	RALY
1812	RBM8A	7.97461627838498e-08	0.421310706687006	0.407	0.775	0.00181263028007691	Cycling-VMT MDA-MB-231	RBM8A
1813	COPRS	7.98388255934011e-08	0.434130580140017	0.387	0.794	0.00181473650573801	Cycling-VMT MDA-MB-231	COPRS
1814	D2HGDH	8.08421471470162e-08	0.409244110788888	0.136	0.332	0.00183754200465168	Cycling-VMT MDA-MB-231	D2HGDH
1815	MRPL17	8.1155016264364e-08	0.367885148799461	0.387	0.732	0.00184465351968899	Cycling-VMT MDA-MB-231	MRPL17
1816	CCDC124	8.2516328222343e-08	0.355885807349801	0.382	0.78	0.00187559614049386	Cycling-VMT MDA-MB-231	CCDC124
1817	MZT2A	8.61169055550666e-08	0.255799868202948	0.457	0.884	0.00195743726326666	Cycling-VMT MDA-MB-231	MZT2A
1818	KDM7A	8.70200046567577e-08	0.563611387727247	0.095	0.272	0.0019779647058481	Cycling-VMT MDA-MB-231	KDM7A
1819	GFPT21	8.77887233411085e-08	0.383399003651604	0.251	0.472	0.0019954376815434	Cycling-VMT MDA-MB-231	GFPT2
1820	STK16	8.94792800122922e-08	0.394976487052192	0.337	0.644	0.0020338640346794	Cycling-VMT MDA-MB-231	STK16
1821	CBWD1	9.34157610507329e-08	0.250247240314112	0.196	0.39	0.00212334024868316	Cycling-VMT MDA-MB-231	CBWD1
1822	TECR	9.36089224630597e-08	0.568720125416463	0.332	0.629	0.00212773080758535	Cycling-VMT MDA-MB-231	TECR
1823	GTPBP10	9.4648884086948e-08	0.522460410013244	0.126	0.304	0.00215136913529633	Cycling-VMT MDA-MB-231	GTPBP10
1824	DPM2	9.52423548932532e-08	0.294420268318466	0.332	0.686	0.00216485872672365	Cycling-VMT MDA-MB-231	DPM2
1825	SKA21	9.82201581308558e-08	0.403127094277921	0.347	0.712	0.00223254419431435	Cycling-VMT MDA-MB-231	SKA2
1826	DMAP1	1.00362369248796e-07	0.43635825135494	0.176	0.38	0.00228123665302512	Cycling-VMT MDA-MB-231	DMAP1
1827	JMJD4	1.04661283885832e-07	0.263535339597768	0.166	0.349	0.00237895098272495	Cycling-VMT MDA-MB-231	JMJD4
1828	NOP161	1.05316089223255e-07	0.321047742649803	0.271	0.542	0.00239383470804459	Cycling-VMT MDA-MB-231	NOP16
1829	PPP1R35	1.06771284390115e-07	0.455869724405525	0.276	0.535	0.00242691129418732	Cycling-VMT MDA-MB-231	PPP1R35
1830	CEP112	1.11490893255604e-07	0.33488727039423	0.131	0.312	0.00253418800369988	Cycling-VMT MDA-MB-231	CEP112
1831	LRP8	1.11936075194426e-07	0.291193738544326	0.176	0.365	0.0025443069891693	Cycling-VMT MDA-MB-231	LRP8
1832	BRAP	1.14472795286596e-07	0.514340152090193	0.151	0.354	0.00260196663686432	Cycling-VMT MDA-MB-231	BRAP
1833	PIH1D1	1.21864858307722e-07	0.312298429107419	0.352	0.718	0.00276998822933451	Cycling-VMT MDA-MB-231	PIH1D1
1834	PRR12	1.24875402197569e-07	0.251708350640696	0.146	0.324	0.00283841789195074	Cycling-VMT MDA-MB-231	PRR12
1835	IRF3	1.28306549460431e-07	0.802738563903326	0.317	0.592	0.0029164078692356	Cycling-VMT MDA-MB-231	IRF3
1836	ZNF331	1.42129620096644e-07	0.327905618228209	0.121	0.296	0.00323060626479672	Cycling-VMT MDA-MB-231	ZNF331
1837	GOLGA8B	1.47481960368335e-07	0.501608100959634	0.166	0.368	0.00335226495917225	Cycling-VMT MDA-MB-231	GOLGA8B
1838	NUP160	1.47617076381042e-07	0.305608334274592	0.231	0.446	0.00335533614614107	Cycling-VMT MDA-MB-231	NUP160
1839	ASNS	1.5765482502502e-07	0.443002920307693	0.322	0.601	0.00358349417281871	Cycling-VMT MDA-MB-231	ASNS
1840	ACAT1	1.60454949627479e-07	0.251588404265994	0.296	0.571	0.00364714100503259	Cycling-VMT MDA-MB-231	ACAT1
1841	MED25	1.61887075191112e-07	0.420105828931175	0.161	0.355	0.00367969321909398	Cycling-VMT MDA-MB-231	MED25
1842	PRPF18	1.7674544003359e-07	0.26418012852609	0.236	0.455	0.0040174238519635	Cycling-VMT MDA-MB-231	PRPF18
1843	OSGEP	1.82865587758341e-07	0.641046985378022	0.271	0.504	0.00415653480974709	Cycling-VMT MDA-MB-231	OSGEP
1844	ZPR1	1.91343239391615e-07	0.368717053190224	0.322	0.628	0.00434923183137141	Cycling-VMT MDA-MB-231	ZPR1
1845	ZBTB47	1.95055691242909e-07	0.291201701893148	0.085	0.253	0.00443361586195131	Cycling-VMT MDA-MB-231	ZBTB47
1846	LUC7L3	1.96726667228857e-07	0.541422996785953	0.492	0.852	0.00447159714611192	Cycling-VMT MDA-MB-231	LUC7L3
1847	DYNC1H1	2.02423447715985e-07	0.254380094965976	0.568	0.909	0.00460108496658434	Cycling-VMT MDA-MB-231	DYNC1H1
1848	PDRG1	2.10705685345139e-07	0.325291783041222	0.216	0.42	0.00478934022789502	Cycling-VMT MDA-MB-231	PDRG1
1849	SRRT	2.11576803355984e-07	0.632473075852803	0.246	0.499	0.00480914074028151	Cycling-VMT MDA-MB-231	SRRT
1850	HNRNPH1	2.12531075728225e-07	0.253590157540412	0.462	0.871	0.00483083135130255	Cycling-VMT MDA-MB-231	HNRNPH1
1851	NAE1	2.13437657017954e-07	0.432921713295473	0.322	0.593	0.00485143794401809	Cycling-VMT MDA-MB-231	NAE1
1852	PBDC1	2.19145546552434e-07	0.543096328793827	0.322	0.635	0.00498117827313682	Cycling-VMT MDA-MB-231	PBDC1
1853	PGP1	2.21027488415666e-07	0.513752166723394	0.417	0.798	0.00502395481168808	Cycling-VMT MDA-MB-231	PGP
1854	SCAI	2.21761231354029e-07	0.358989405156542	0.106	0.282	0.00504063278867708	Cycling-VMT MDA-MB-231	SCAI
1855	PUS7	2.24549930166916e-07	0.266866673367407	0.201	0.408	0.00510401991269399	Cycling-VMT MDA-MB-231	PUS7
1856	BRIX1	2.32419514029231e-07	0.26151954445738	0.246	0.486	0.00528289555388442	Cycling-VMT MDA-MB-231	BRIX1
1857	TBC1D14	2.3507283924597e-07	0.537111205405338	0.226	0.451	0.0053432056360609	Cycling-VMT MDA-MB-231	TBC1D14
1858	GATD1	2.35451833677661e-07	0.455333157850901	0.246	0.474	0.00535182017949324	Cycling-VMT MDA-MB-231	GATD1
1859	RNASEH2C	2.4661953707249e-07	0.287294816409126	0.442	0.847	0.00560566207765769	Cycling-VMT MDA-MB-231	RNASEH2C
1860	LY6E	2.4754986370722e-07	0.342832735116738	0.412	0.81	0.0056268084020651	Cycling-VMT MDA-MB-231	LY6E
1861	KIFC3	2.51842155700739e-07	0.329826875760097	0.322	0.656	0.00572437219907781	Cycling-VMT MDA-MB-231	KIFC3
1862	RAB34	2.54001046856626e-07	0.273962645798929	0.452	0.856	0.0057734437950511	Cycling-VMT MDA-MB-231	RAB34
1863	PAXX	2.55763134557268e-07	0.346875111726512	0.342	0.669	0.00581349604848671	Cycling-VMT MDA-MB-231	PAXX
1864	ZBTB25	2.60035887185226e-07	0.321989904479793	0.201	0.4	0.0059106157157202	Cycling-VMT MDA-MB-231	ZBTB25
1865	CCDC50	2.62095372381034e-07	0.422697734067359	0.477	0.858	0.0059574278142209	Cycling-VMT MDA-MB-231	CCDC50
1866	ESF1	2.8018124116751e-07	0.857292545197119	0.327	0.649	0.00636851961173749	Cycling-VMT MDA-MB-231	ESF1
1867	PDLIM4	2.89531846366633e-07	0.422107552486934	0.327	0.627	0.00658105886791356	Cycling-VMT MDA-MB-231	PDLIM4
1868	WDR46	2.90284946640524e-07	0.527222890252061	0.302	0.558	0.00659817683713911	Cycling-VMT MDA-MB-231	WDR46
1869	ZKSCAN8	2.96549158858602e-07	0.296292473125544	0.141	0.328	0.00674056238085601	Cycling-VMT MDA-MB-231	ZKSCAN8
1870	EHMT2	3.02944033038568e-07	0.287866246192574	0.241	0.474	0.00688591787096666	Cycling-VMT MDA-MB-231	EHMT2
1871	PRKD2	3.08272569079583e-07	0.31142154696763	0.181	0.376	0.00700703549517893	Cycling-VMT MDA-MB-231	PRKD2
1872	RPA31	3.16846181394701e-07	0.282768609670356	0.296	0.561	0.00720191370310154	Cycling-VMT MDA-MB-231	RPA3
1873	SELENOO	3.19724651315783e-07	0.412571167963985	0.141	0.331	0.00726734132440775	Cycling-VMT MDA-MB-231	SELENOO
1874	CXorf38	3.2344757572387e-07	0.441771952178077	0.191	0.391	0.00735196339620356	Cycling-VMT MDA-MB-231	CXorf38
1875	PGM2L1	3.38315053895095e-07	0.529886508471956	0.236	0.452	0.00768990117503552	Cycling-VMT MDA-MB-231	PGM2L1
1876	LSM51	3.51440752854252e-07	0.257667529812049	0.392	0.793	0.00798824831237714	Cycling-VMT MDA-MB-231	LSM5
1877	SH3GLB2	3.63996084460846e-07	0.304709432323092	0.271	0.532	0.00827363099979502	Cycling-VMT MDA-MB-231	SH3GLB2
1878	WDR45	3.65812622899869e-07	0.466765131894171	0.362	0.682	0.00831492091851402	Cycling-VMT MDA-MB-231	WDR45
1879	ECT21	3.68832439684865e-07	0.290202761753259	0.226	0.437	0.00838356135403698	Cycling-VMT MDA-MB-231	ECT2
1880	CHCHD3	3.73323776567863e-07	0.356578194562586	0.402	0.778	0.00848564944138754	Cycling-VMT MDA-MB-231	CHCHD3
1881	DBR1	3.76547359558712e-07	0.274262586250925	0.131	0.303	0.00855892148276952	Cycling-VMT MDA-MB-231	DBR1
1882	CDKAL1	3.7779165626488e-07	0.316105518228508	0.141	0.319	0.00858720434690072	Cycling-VMT MDA-MB-231	CDKAL1
1883	PARP11	3.83686392290014e-07	0.430545622505586	0.352	0.681	0.00872119169675201	Cycling-VMT MDA-MB-231	PARP1
1884	CEP295	3.91395207937968e-07	0.37788503606349	0.171	0.35	0.00889641307643	Cycling-VMT MDA-MB-231	CEP295
1885	BCCIP	4.14529033497452e-07	0.291705290282954	0.271	0.515	0.00942224493139709	Cycling-VMT MDA-MB-231	BCCIP
1886	TOP1MT	4.32707238309028e-07	0.271653779013364	0.196	0.391	0.00983543552676421	Cycling-VMT MDA-MB-231	TOP1MT
1887	GNL3	4.56179261377435e-07	0.754018565288712	0.387	0.719	0.0103689546111091	Cycling-VMT MDA-MB-231	GNL3
1888	RPUSD3	4.63905857919855e-07	0.28472093953289	0.256	0.488	0.0105445801505183	Cycling-VMT MDA-MB-231	RPUSD3
1889	SAC3D1	4.9229105895376e-07	0.571246419065951	0.276	0.531	0.011189775770019	Cycling-VMT MDA-MB-231	SAC3D1
1890	CLTCL1	5.50094626133828e-07	0.277873789456781	0.106	0.263	0.0125036508520219	Cycling-VMT MDA-MB-231	CLTCL1
1891	FIGNL1	5.56103937985421e-07	0.250928633389779	0.136	0.3	0.0126402425104086	Cycling-VMT MDA-MB-231	FIGNL1
1892	CUL9	5.65215938008748e-07	0.319644912153661	0.116	0.279	0.0128473582709388	Cycling-VMT MDA-MB-231	CUL9
1893	AC004951.1	5.73963199025778e-07	0.621235082584891	0.151	0.327	0.0130461835138559	Cycling-VMT MDA-MB-231	AC004951.1
1894	UQCC3	5.74303814070805e-07	0.41783040881177	0.312	0.629	0.0130539256938294	Cycling-VMT MDA-MB-231	UQCC3
1895	ZC3H8	5.77268235442999e-07	0.291946592788508	0.201	0.401	0.0131213069916194	Cycling-VMT MDA-MB-231	ZC3H8
1896	DDX181	5.81233241930677e-07	0.47914978445388	0.407	0.784	0.0132114315890843	Cycling-VMT MDA-MB-231	DDX18
1897	DDX10	6.02633313425403e-07	0.55029969800308	0.261	0.521	0.0136978552141594	Cycling-VMT MDA-MB-231	DDX10
1898	SCNM1	6.0275120666245e-07	0.446492224622657	0.216	0.407	0.0137005349274375	Cycling-VMT MDA-MB-231	SCNM1
1899	CDKN2D	6.0683215109595e-07	0.266373837014381	0.216	0.427	0.0137932947944109	Cycling-VMT MDA-MB-231	CDKN2D
1900	HDDC2	6.12148005509434e-07	0.255816588272568	0.387	0.721	0.0139141241652294	Cycling-VMT MDA-MB-231	HDDC2
1901	VPS28	6.45093765509303e-07	0.270478591365144	0.497	0.902	0.0146629812900265	Cycling-VMT MDA-MB-231	VPS28
1902	MTERF1	6.50976874170803e-07	0.454837256636014	0.116	0.283	0.0147967043499024	Cycling-VMT MDA-MB-231	MTERF1
1903	AC016831.1	6.60787987582951e-07	0.420486585157157	0.151	0.321	0.0150197109577605	Cycling-VMT MDA-MB-231	AC016831.1
1904	CEP250	6.96732146548326e-07	0.332343470654309	0.221	0.415	0.0158367216910434	Cycling-VMT MDA-MB-231	CEP250
1905	MRPL58	7.05551007721435e-07	0.46255275548051	0.281	0.525	0.0160371744055082	Cycling-VMT MDA-MB-231	MRPL58
1906	WDR19	7.06921938284957e-07	0.368051129473862	0.131	0.295	0.0160683356572171	Cycling-VMT MDA-MB-231	WDR19
1907	TRAP1	7.51652711750084e-07	0.47317863068279	0.246	0.474	0.0170850661380794	Cycling-VMT MDA-MB-231	TRAP1
1908	TYW31	7.67819294678166e-07	0.382055840538395	0.352	0.676	0.0174525325680347	Cycling-VMT MDA-MB-231	TYW3
1909	TOMM401	8.94362316773229e-07	0.565457183615885	0.377	0.729	0.0203288554602555	Cycling-VMT MDA-MB-231	TOMM40
1910	TNIP1	9.09299726109501e-07	0.516490185617512	0.407	0.78	0.020668382774469	Cycling-VMT MDA-MB-231	TNIP1
1911	ECHS1	9.1763147998132e-07	0.45832092166783	0.407	0.779	0.0208577635399754	Cycling-VMT MDA-MB-231	ECHS1
1912	MRPL27	9.66640238444134e-07	0.552038894948177	0.382	0.7	0.0219717326198352	Cycling-VMT MDA-MB-231	MRPL27
1913	SDHAF3	9.96983940906124e-07	0.307854586550431	0.276	0.517	0.0226614449767962	Cycling-VMT MDA-MB-231	SDHAF3
1914	NME11	1.03648998342251e-06	0.272019718483142	0.467	0.874	0.0235594173231938	Cycling-VMT MDA-MB-231	NME1
1915	ALMS1	1.03663130207662e-06	0.32377456650091	0.161	0.338	0.0235626294962015	Cycling-VMT MDA-MB-231	ALMS1
1916	LYL1	1.09689896219662e-06	0.344529499658008	0.126	0.295	0.0249325134107292	Cycling-VMT MDA-MB-231	LYL1
1917	TRMT1	1.12172208014491e-06	0.618868843799449	0.231	0.451	0.0254967428816938	Cycling-VMT MDA-MB-231	TRMT1
1918	TOMM341	1.12395748556359e-06	0.259435474560964	0.251	0.49	0.0255475536468605	Cycling-VMT MDA-MB-231	TOMM34
1919	DDX50	1.12482312568126e-06	0.429245600475871	0.352	0.645	0.0255672296467351	Cycling-VMT MDA-MB-231	DDX50
1920	ATP5F1A	1.1267796200534e-06	0.366919498393912	0.482	0.89	0.0256117007638137	Cycling-VMT MDA-MB-231	ATP5F1A
1921	RBPJ	1.13459132591143e-06	0.664710972858693	0.372	0.723	0.0257892608379668	Cycling-VMT MDA-MB-231	RBPJ
1922	STX10	1.14478313328825e-06	0.420114021193611	0.382	0.74	0.026020920619642	Cycling-VMT MDA-MB-231	STX10
1923	MAP4K2	1.17087005645066e-06	0.332675854666354	0.156	0.333	0.0266138763831234	Cycling-VMT MDA-MB-231	MAP4K2
1924	ENGASE	1.19870241805466e-06	0.380393879658966	0.075	0.224	0.0272465059623825	Cycling-VMT MDA-MB-231	ENGASE
1925	RPF1	1.20776536804422e-06	0.419838464653238	0.241	0.454	0.0274525068156451	Cycling-VMT MDA-MB-231	RPF1
1926	AP1M2	1.25581625627918e-06	0.556791661565739	0.226	0.114	0.0285447035052257	Cycling-VMT MDA-MB-231	AP1M2
1927	GPN1	1.25635462217812e-06	0.475788759793752	0.236	0.445	0.0285569405621087	Cycling-VMT MDA-MB-231	GPN1
1928	ADK	1.29454081866348e-06	0.363578876397936	0.302	0.56	0.0294249128082209	Cycling-VMT MDA-MB-231	ADK
1929	TBL3	1.34489384926457e-06	0.280937907776184	0.101	0.261	0.0305694371937836	Cycling-VMT MDA-MB-231	TBL3
1930	TMEM120B	1.43764828318602e-06	0.298473548092053	0.211	0.406	0.0326777454768182	Cycling-VMT MDA-MB-231	TMEM120B
1931	MRPL28	1.49185737255671e-06	0.50240573640304	0.307	0.575	0.033909918078214	Cycling-VMT MDA-MB-231	MRPL28
1932	STMN11	1.51137582211961e-06	0.350880189342995	0.387	0.689	0.0343535724367788	Cycling-VMT MDA-MB-231	STMN1
1933	PEX6	1.52224701226285e-06	0.268320483120725	0.206	0.412	0.0346006745887346	Cycling-VMT MDA-MB-231	PEX6
1934	CTNNAL11	1.55515095917487e-06	0.30863637388082	0.307	0.583	0.0353485813020448	Cycling-VMT MDA-MB-231	CTNNAL1
1935	CDK8	1.56149263411736e-06	0.402284577529023	0.176	0.364	0.0354927275734876	Cycling-VMT MDA-MB-231	CDK8
1936	MRPS18B	1.5733835611963e-06	0.384375317922146	0.342	0.635	0.0357630083459919	Cycling-VMT MDA-MB-231	MRPS18B
1937	PARL	1.57472972636116e-06	0.296200701617085	0.322	0.631	0.0357936066801893	Cycling-VMT MDA-MB-231	PARL
1938	MRPL201	1.61726604670362e-06	0.284927485860786	0.477	0.877	0.0367604572415732	Cycling-VMT MDA-MB-231	MRPL20
1939	FAM136A	1.71855329245499e-06	0.392504225819629	0.382	0.751	0.0390627163375018	Cycling-VMT MDA-MB-231	FAM136A
1940	MRPS2	1.72398387540374e-06	0.54460596788541	0.347	0.652	0.039186153487927	Cycling-VMT MDA-MB-231	MRPS2
1941	NUDC	1.74869947654099e-06	0.69001078369173	0.437	0.81	0.0397479391017767	Cycling-VMT MDA-MB-231	NUDC
1942	AKAP8L	1.75262479560594e-06	0.932600468678535	0.342	0.627	0.039837161604123	Cycling-VMT MDA-MB-231	AKAP8L
1943	PMEPA1	1.76695385433807e-06	0.309038802091404	0.337	0.652	0.0401628611091044	Cycling-VMT MDA-MB-231	PMEPA1
1944	AREL1	1.78070569941432e-06	0.45091404184238	0.221	0.423	0.0404754405476876	Cycling-VMT MDA-MB-231	AREL1
1945	PPIL1	1.83185577724234e-06	0.2864816685711	0.261	0.484	0.0416380818167184	Cycling-VMT MDA-MB-231	PPIL1
1946	CYREN	1.83277195970607e-06	0.387415792814611	0.241	0.464	0.0416589066441191	Cycling-VMT MDA-MB-231	CYREN
1947	EMG1	1.84353727270884e-06	0.352094002758921	0.246	0.466	0.041903602208672	Cycling-VMT MDA-MB-231	EMG1
1948	FKBP8	1.88091926617228e-06	0.389391950858482	0.447	0.873	0.0427532949200959	Cycling-VMT MDA-MB-231	FKBP8
1949	CHKA	1.8878772583962e-06	0.32663378423276	0.211	0.419	0.0429114500833456	Cycling-VMT MDA-MB-231	CHKA
1950	RABGGTA	1.95982025791123e-06	0.326417571440963	0.141	0.304	0.0445467144623222	Cycling-VMT MDA-MB-231	RABGGTA
1951	GSTO1	2.00514294905361e-06	0.274570702208254	0.503	0.904	0.0455768992319885	Cycling-VMT MDA-MB-231	GSTO1
1952	LIMD2	2.06355912194087e-06	0.445874713892467	0.302	0.537	0.0469046988417159	Cycling-VMT MDA-MB-231	LIMD2
1953	SGSM2	2.1074432664104e-06	0.473113648339137	0.216	0.405	0.0479021854455084	Cycling-VMT MDA-MB-231	SGSM2
2323	GUCY1A1	0	1.20648384901226	0.724	0.04	0	EC-VMO HCC1599	GUCY1A1
2324	TTC29	0	0.748983218732547	0.428	0.014	0	EC-VMO HCC1599	TTC29
2325	HEY2	0	0.721679031328176	0.475	0.026	0	EC-VMO HCC1599	HEY2
2326	RASSF2	5.63654541786003e-278	1.53798689996068	0.852	0.133	1.28118677347958e-273	EC-VMO HCC1599	RASSF2
2327	LCP2	6.32943991670883e-270	0.43911193518544	0.367	0.016	1.43868169306792e-265	EC-VMO HCC1599	LCP2
2328	SEMA3G	1.30765746003962e-249	0.87057325425249	0.589	0.06	2.97230540667005e-245	EC-VMO HCC1599	SEMA3G
2329	ESM1	1.76407193695167e-244	1.57585690366939	0.71	0.095	4.00973551269115e-240	EC-VMO HCC1599	ESM1
2330	CD34	4.85108992507644e-238	2.07680419965617	0.892	0.175	1.10265273996988e-233	EC-VMO HCC1599	CD34
2331	CD93	1.53373546521571e-237	2.61178818171956	0.98	0.247	3.4861807124353e-233	EC-VMO HCC1599	CD93
2332	THSD7A	5.10253925045337e-235	1.60683348186515	0.842	0.151	1.15980717162805e-230	EC-VMO HCC1599	THSD7A
2333	FAM107A	1.21887840885457e-234	1.41458866836895	0.771	0.13	2.77051062332643e-230	EC-VMO HCC1599	FAM107A
2334	MMP1	1.35304835025208e-233	2.6114352368983	0.973	0.246	3.07547890012297e-229	EC-VMO HCC1599	MMP1
2335	CLDN5	2.14285516874225e-233	2.39110532527461	0.99	0.236	4.87070979855115e-229	EC-VMO HCC1599	CLDN5
2336	DLL4	1.33953169545792e-231	1.58693751523123	0.825	0.147	3.04475554377584e-227	EC-VMO HCC1599	DLL4
2337	SNCA	3.129779474423e-230	1.60616421520827	0.902	0.188	7.11398874536348e-226	EC-VMO HCC1599	SNCA
2338	CXorf36	4.57523797080596e-225	1.66061523198017	0.936	0.199	1.03995159076419e-220	EC-VMO HCC1599	CXorf36
2339	GALNT18	1.05617919527097e-224	1.27245743615324	0.785	0.144	2.40069531085092e-220	EC-VMO HCC1599	GALNT18
2340	PREX2	1.76577638811663e-218	1.33396138112569	0.842	0.159	4.01360973018911e-214	EC-VMO HCC1599	PREX2
2341	NR5A2	1.11766838481551e-212	0.402788147619163	0.323	0.017	2.54046023868566e-208	EC-VMO HCC1599	NR5A2
2342	VAV3	1.18539271159815e-212	0.693001436731258	0.532	0.057	2.6943976334626e-208	EC-VMO HCC1599	VAV3
2343	CYTL1	1.63746665999317e-212	1.95875495583821	0.912	0.195	3.72196171816449e-208	EC-VMO HCC1599	CYTL1
2344	TM4SF18	2.07990437626586e-207	1.46568270758013	0.906	0.185	4.72762264725231e-203	EC-VMO HCC1599	TM4SF18
2345	ECSCR	2.83186232182775e-207	1.68529032585531	0.926	0.213	6.43682305751447e-203	EC-VMO HCC1599	ECSCR
2346	MMRN1	4.85332398593237e-206	1.81823933193016	0.966	0.217	1.10316054200243e-201	EC-VMO HCC1599	MMRN1
2347	CHST1	5.54225032886176e-205	2.00565909461929	0.933	0.232	1.25975349975028e-200	EC-VMO HCC1599	CHST1
2348	NOTCH4	1.46038533968808e-201	1.75170509947366	0.926	0.23	3.319455877111e-197	EC-VMO HCC1599	NOTCH4
2349	MMRN2	8.44663617685634e-198	1.44559766209172	0.919	0.209	1.91992040299945e-193	EC-VMO HCC1599	MMRN2
2350	CXCR4	3.49459860819617e-196	1.86204541917954	0.845	0.178	7.9432226364299e-192	EC-VMO HCC1599	CXCR4
2351	HOPX	8.59076379598391e-196	0.927167713536325	0.603	0.087	1.95268061082714e-191	EC-VMO HCC1599	HOPX
2352	MFNG	1.10025971796806e-193	1.23233657286725	0.862	0.184	2.5008903389414e-189	EC-VMO HCC1599	MFNG
2353	ARHGAP28	9.39766954934987e-191	0.944207018533368	0.687	0.118	2.13609028856723e-186	EC-VMO HCC1599	ARHGAP28
2354	LAPTM5	1.82355633656214e-189	1.63314397741597	0.956	0.293	4.14494355300574e-185	EC-VMO HCC1599	LAPTM5
2355	GJA5	4.08016249083369e-189	1.00919301169027	0.34	0.023	9.27420934166497e-185	EC-VMO HCC1599	GJA5
2356	PCDH12	5.43349097628274e-189	1.28192723229743	0.889	0.197	1.23503249890907e-184	EC-VMO HCC1599	PCDH12
2357	CGNL1	4.24768275438712e-188	1.17495482243926	0.734	0.138	9.65498290072191e-184	EC-VMO HCC1599	CGNL1
2358	GPRIN3	1.53696828673088e-187	1.18395080238745	0.71	0.124	3.4935289157393e-183	EC-VMO HCC1599	GPRIN3
2359	FAM69B	7.85638181939317e-184	1.4616095542763	0.943	0.219	1.78575558754807e-179	EC-VMO HCC1599	FAM69B
2360	PALMD	1.52306288150444e-182	1.40508473507573	0.869	0.195	3.46192192965959e-178	EC-VMO HCC1599	PALMD
2361	ERG	6.58089077640355e-177	1.31705874958656	0.865	0.195	1.49583647347653e-172	EC-VMO HCC1599	ERG
2362	BMX	7.61124954568737e-177	1.34532335694732	0.848	0.186	1.73003702173474e-172	EC-VMO HCC1599	BMX
2363	ACVRL1	8.24248727437414e-177	1.98780226132711	0.983	0.42	1.87351735746524e-172	EC-VMO HCC1599	ACVRL1
2364	ACE	1.10089041046541e-175	1.46811536430516	0.848	0.213	2.50232390298788e-171	EC-VMO HCC1599	ACE
2365	PLEKHG1	1.14034426981739e-175	1.37496391029211	0.862	0.203	2.59200252529493e-171	EC-VMO HCC1599	PLEKHG1
2366	TSPAN15	8.29600097019856e-175	1.54328012100541	0.889	0.258	1.88568102052613e-170	EC-VMO HCC1599	TSPAN15
2367	RASGRF2	1.96578384106551e-173	0.461965759270829	0.418	0.042	4.4682266707419e-169	EC-VMO HCC1599	RASGRF2
2368	GMFG	1.05567682006717e-172	1.2275849706008	0.781	0.178	2.39955341201268e-168	EC-VMO HCC1599	GMFG
2369	SEMA3F	2.19803354662353e-172	1.21477603954327	0.848	0.211	4.99613025147529e-168	EC-VMO HCC1599	SEMA3F
[truncated: 13,246 more rows]
