# Supplementary material for: Targeting tumor–stromal interactions in triple-negative breast cancer using a human vascularized micro-tumor model
Source: Breast Cancer Res. 2024 Jan 5;26:5. doi: 10.1186/s13058-023-01760-y (PMC10768273; doi:10.1186/s13058-023-01760-y)
Supplement: Supplementary file 4 — Additional file 4: Table S3. Top 100 differentially expressed genes for fibroblast populations. [file 13058_2023_1760_MOESM4_ESM.csv]

	p_val	avg_log2FC	pct.1	pct.2	p_val_adj	cluster	gene
1	0	2.340347727	0.869	0.124	0	Cycling FIB	MKI67
2	0	2.239032927	0.831	0.153	0	Cycling FIB	TOP2A
3	0	1.724235216	0.79	0.087	0	Cycling FIB	ASPM
4	0	1.719437555	0.848	0.119	0	Cycling FIB	CCNA2
5	0	1.671319886	0.906	0.177	0	Cycling FIB	BIRC5
6	0	1.472204806	0.863	0.104	0	Cycling FIB	ANLN
7	0	1.293844935	0.81	0.084	0	Cycling FIB	CEP55
8	0	1.233770732	0.743	0.048	0	Cycling FIB	NUF2
9	0	1.218717374	0.818	0.067	0	Cycling FIB	PBK
10	0	1.218578214	0.742	0.07	0	Cycling FIB	HMMR
11	0	1.194205344	0.758	0.067	0	Cycling FIB	DEPDC1
12	0	1.15786157	0.811	0.089	0	Cycling FIB	CLSPN
13	0	1.153545182	0.724	0.06	0	Cycling FIB	GTSE1
14	0	1.13239623	0.783	0.14	0	Cycling FIB	ARHGAP11A
15	0	1.08836905	0.714	0.052	0	Cycling FIB	DLGAP5
16	0	1.079514261	0.82	0.097	0	Cycling FIB	LMNB1
17	0	1.036948799	0.72	0.077	0	Cycling FIB	KIF11
18	0	0.957881584	0.637	0.059	0	Cycling FIB	NDC80
19	0	0.931617627	0.793	0.075	0	Cycling FIB	SHCBP1
20	0	0.928251247	0.68	0.058	0	Cycling FIB	KIF14
21	0	0.926942133	0.757	0.067	0	Cycling FIB	KNL1
22	0	0.894982179	0.743	0.101	0	Cycling FIB	GINS2
23	1.50E-306	1.343258686	0.922	0.297	3.41E-302	Cycling FIB	CENPW
24	3.13E-306	1.439269473	0.755	0.123	7.12E-302	Cycling FIB	CENPE
25	4.67E-304	1.998871434	0.889	0.257	1.06E-299	Cycling FIB	TPX2
26	1.06E-301	1.100028378	0.763	0.125	2.41E-297	Cycling FIB	CCNB2
27	5.26E-297	1.56869851	0.907	0.271	1.19E-292	Cycling FIB	PCLAF
28	6.93E-296	1.410316589	0.886	0.213	1.58E-291	Cycling FIB	CDKN3
29	1.74E-292	1.206824198	0.894	0.25	3.95E-288	Cycling FIB	TK1
30	4.75E-291	1.005081564	0.864	0.205	1.08E-286	Cycling FIB	FOXM1
31	4.64E-287	1.091762342	0.682	0.091	1.06E-282	Cycling FIB	CENPA
32	1.38E-285	1.478228595	0.843	0.229	3.13E-281	Cycling FIB	KIF20B
33	1.17E-282	1.031125866	0.816	0.199	2.66E-278	Cycling FIB	MAD2L1
34	1.07E-278	1.174598696	0.76	0.153	2.43E-274	Cycling FIB	KIF23
35	2.23E-271	1.141714545	0.864	0.265	5.08E-267	Cycling FIB	CENPK
36	2.05E-268	1.067421088	0.823	0.189	4.66E-264	Cycling FIB	PRR11
37	3.49E-256	0.92900773	0.834	0.226	7.94E-252	Cycling FIB	DIAPH3
38	7.12E-252	1.572396446	0.983	0.995	1.62E-247	Cycling FIB	HMGB1
39	5.98E-251	1.960074671	0.921	0.46	1.36E-246	Cycling FIB	PTTG1
40	6.77E-249	1.112664939	0.752	0.175	1.54E-244	Cycling FIB	SGO2
41	4.79E-247	1.352680922	0.881	0.333	1.09E-242	Cycling FIB	TYMS
42	8.72E-245	0.936074784	0.808	0.23	1.98E-240	Cycling FIB	FEN1
43	1.06E-244	2.108612595	0.975	0.937	2.40E-240	Cycling FIB	UBE2S
44	1.26E-244	1.086781376	0.8	0.226	2.86E-240	Cycling FIB	TACC3
45	7.86E-238	1.051562966	0.821	0.274	1.79E-233	Cycling FIB	UBE2T
46	9.05E-236	1.516525256	0.932	0.586	2.06E-231	Cycling FIB	STMN1
47	6.34E-235	0.979830214	0.81	0.249	1.44E-230	Cycling FIB	ATAD2
48	4.45E-228	1.158665511	0.912	0.459	1.01E-223	Cycling FIB	PHF19
49	5.78E-224	1.68247343	0.922	0.612	1.31E-219	Cycling FIB	SMC4
50	1.03E-217	1.289042084	0.937	0.744	2.35E-213	Cycling FIB	DTYMK
51	2.52E-214	1.283115245	0.967	0.958	5.73E-210	Cycling FIB	RANBP1
52	1.42E-210	0.974984333	0.776	0.243	3.22E-206	Cycling FIB	HELLS
53	5.69E-210	1.395458035	0.945	0.753	1.29E-205	Cycling FIB	ANP32E
54	1.34E-208	1.52680108	0.927	0.627	3.06E-204	Cycling FIB	CKS1B
55	1.00E-206	1.231765173	0.977	0.996	2.28E-202	Cycling FIB	TUBB
56	1.43E-204	1.534405146	0.985	0.971	3.24E-200	Cycling FIB	CAV1
57	4.37E-204	1.030210937	0.969	0.985	9.93E-200	Cycling FIB	PTGES3
58	2.57E-200	1.372519613	0.902	0.597	5.84E-196	Cycling FIB	TMPO
59	2.91E-197	1.111810405	0.916	0.596	6.61E-193	Cycling FIB	NSD2
60	7.52E-196	1.044261056	0.912	0.645	1.71E-191	Cycling FIB	LMNB2
61	1.94E-192	1.106996851	0.952	0.972	4.42E-188	Cycling FIB	DEK
62	4.01E-192	1.35699351	0.906	0.662	9.11E-188	Cycling FIB	H2AFX
63	1.42E-191	0.878628092	0.828	0.355	3.23E-187	Cycling FIB	DHFR
64	4.81E-188	1.559780407	0.954	0.735	1.09E-183	Cycling FIB	FABP5
65	6.12E-187	0.955186458	0.901	0.545	1.39E-182	Cycling FIB	RPL39L
66	1.77E-185	0.982245631	0.886	0.509	4.03E-181	Cycling FIB	DNAJC9
67	1.49E-183	1.026985215	0.952	0.966	3.38E-179	Cycling FIB	HNRNPAB
68	6.31E-183	1.104250927	0.935	0.773	1.43E-178	Cycling FIB	DNMT1
69	4.33E-181	1.047398625	0.945	0.865	9.85E-177	Cycling FIB	PGP
70	4.80E-179	1.050364034	0.904	0.5	1.09E-174	Cycling FIB	HMGB3
71	3.10E-177	1.436469252	0.962	0.87	7.04E-173	Cycling FIB	TUBA1C
72	1.25E-170	1.003710917	0.949	0.949	2.84E-166	Cycling FIB	SNRPD1
73	5.68E-169	1.011638615	0.954	0.945	1.29E-164	Cycling FIB	TUBB6
74	2.76E-167	1.787744809	0.889	0.683	6.28E-163	Cycling FIB	HMGB2
75	1.36E-165	1.028755587	0.95	0.948	3.10E-161	Cycling FIB	HNRNPD
76	1.77E-164	0.917203169	0.874	0.53	4.03E-160	Cycling FIB	SMC2
77	7.46E-163	1.128503587	0.882	0.564	1.69E-158	Cycling FIB	SPDL1
78	3.14E-162	0.884599777	0.818	0.406	7.14E-158	Cycling FIB	DBF4
79	6.57E-161	1.036317158	0.911	0.681	1.49E-156	Cycling FIB	PARP1
80	1.09E-159	1.117867286	0.765	0.34	2.47E-155	Cycling FIB	CKAP2
81	3.75E-156	0.920873797	0.932	0.92	8.53E-152	Cycling FIB	SIVA1
82	1.58E-150	0.896108633	0.949	0.961	3.60E-146	Cycling FIB	HNRNPR
83	2.47E-150	0.915334434	0.798	0.408	5.61E-146	Cycling FIB	ECT2
84	8.80E-150	1.042337794	0.974	0.982	2.00E-145	Cycling FIB	C12orf75
85	1.86E-139	0.914939026	0.93	0.869	4.23E-135	Cycling FIB	CENPX
86	5.95E-138	0.958753653	0.954	0.942	1.35E-133	Cycling FIB	DUT
87	2.27E-129	0.885765047	0.942	0.89	5.15E-125	Cycling FIB	NOP56
88	1.72E-119	0.930856921	0.868	0.618	3.91E-115	Cycling FIB	PCNA
89	1.31E-117	0.894241318	0.955	0.941	2.99E-113	Cycling FIB	NME1
90	4.09E-115	1.031489069	0.833	0.537	9.29E-111	Cycling FIB	KPNA2
91	5.07E-115	0.879843471	0.935	0.867	1.15E-110	Cycling FIB	GNPNAT1
92	1.66E-111	0.888913251	0.949	0.927	3.77E-107	Cycling FIB	SNRPB
93	3.72E-107	0.999981988	0.927	0.797	8.46E-103	Cycling FIB	WNT5B
94	2.76E-101	0.887398422	0.934	0.835	6.28E-97	Cycling FIB	ARHGAP18
95	9.62E-100	0.905444664	0.944	0.875	2.19E-95	Cycling FIB	EBNA1BP2
96	1.37E-81	0.909846961	0.964	0.941	3.12E-77	Cycling FIB	S100A10
97	6.72E-79	1.781072169	0.873	0.799	1.53E-74	Cycling FIB	HIST1H4C
98	6.98E-54	0.883936979	0.728	0.458	1.59E-49	Cycling FIB	TMEFF2
99	1.19E-47	0.894988488	0.939	0.924	2.71E-43	Cycling FIB	AKAP12
100	2.03E-26	0.88600477	0.637	0.437	4.62E-22	Cycling FIB	ANKRD1
101	0	1.609740671	0.997	0.799	0	FIB	SLC38A1
102	0	1.348041453	0.998	0.799	0	FIB	TRIB3
103	0	1.166198522	0.986	0.713	0	FIB	VEGFA
104	3.88E-299	1.103498257	0.996	0.808	8.83E-295	FIB	SLC7A5
105	5.62E-299	1.008170516	0.994	0.949	1.28E-294	FIB	PEA15
106	3.26E-291	1.438140676	1	0.98	7.41E-287	FIB	ATP2B1
107	9.68E-287	1.865573813	0.998	0.935	2.20E-282	FIB	RND3
108	5.77E-282	0.758975437	1	0.994	1.31E-277	FIB	RTN4
109	2.25E-270	1.136086695	1	0.981	5.11E-266	FIB	SLC38A2
110	7.14E-266	1.683381027	0.993	0.798	1.62E-261	FIB	PTX3
111	2.81E-265	0.980405348	0.994	0.942	6.40E-261	FIB	RAB32
112	4.17E-259	1.724881126	0.915	0.427	9.48E-255	FIB	GDF15
113	6.48E-251	1.074906154	0.998	0.928	1.47E-246	FIB	PPP1R15A
114	1.17E-250	0.893943982	0.994	0.957	2.65E-246	FIB	MAP1LC3B
115	8.75E-250	1.10930809	0.995	0.759	1.99E-245	FIB	STC2
116	5.36E-238	1.188454797	0.994	0.912	1.22E-233	FIB	FGF2
117	1.64E-232	1.25815242	0.998	0.975	3.72E-228	FIB	RALA
118	2.87E-232	1.066150252	0.965	0.682	6.53E-228	FIB	FLRT2
119	7.41E-229	0.864377398	0.975	0.782	1.68E-224	FIB	RRAGC
120	3.50E-228	0.674048228	0.994	0.947	7.96E-224	FIB	NARS
121	7.60E-227	0.781213336	0.99	0.832	1.73E-222	FIB	TNFRSF10B
122	1.24E-221	0.706483564	0.991	0.939	2.82E-217	FIB	NFE2L2
123	1.88E-219	1.282699977	0.994	0.923	4.27E-215	FIB	GADD45A
124	2.44E-219	0.795249085	0.965	0.774	5.55E-215	FIB	SPIRE1
125	5.29E-219	0.98524698	0.986	0.821	1.20E-214	FIB	EPAS1
126	2.49E-218	0.916031585	0.986	0.859	5.66E-214	FIB	UPP1
127	1.55E-215	0.706446129	0.928	0.457	3.52E-211	FIB	GPR1
128	2.28E-213	0.81229052	0.98	0.72	5.19E-209	FIB	FAM129A
129	1.97E-212	0.728205951	0.925	0.629	4.49E-208	FIB	DUSP3
130	1.80E-206	0.786136688	0.98	0.796	4.10E-202	FIB	MKNK2
131	2.53E-206	0.811961298	0.984	0.893	5.76E-202	FIB	PPP1R18
132	2.05E-204	0.655281727	0.997	0.975	4.67E-200	FIB	RAP1B
133	5.41E-204	0.765100579	0.958	0.697	1.23E-199	FIB	TRIM25
134	1.02E-203	0.853261763	0.992	0.872	2.32E-199	FIB	UNC5B
135	5.72E-198	0.750834904	0.991	0.915	1.30E-193	FIB	TRIM56
136	1.05E-196	0.858440608	0.99	0.87	2.39E-192	FIB	MAFG
137	1.52E-193	1.044158284	0.991	0.911	3.45E-189	FIB	CHST2
138	7.02E-193	0.654151505	0.991	0.873	1.60E-188	FIB	SLC7A1
139	1.20E-191	0.926911529	0.957	0.749	2.73E-187	FIB	NEK7
140	5.87E-191	0.924715952	0.914	0.542	1.33E-186	FIB	SCN9A
141	1.29E-190	0.848984823	0.962	0.655	2.93E-186	FIB	FIBIN
142	2.34E-188	0.858654875	0.997	0.97	5.32E-184	FIB	ZBTB38
143	1.43E-187	0.792399309	0.996	0.947	3.25E-183	FIB	NRP1
144	6.09E-187	0.600296983	0.986	0.873	1.39E-182	FIB	ARL8B
145	2.02E-186	0.686458254	0.995	0.972	4.58E-182	FIB	TCEA1
146	4.34E-185	0.696002101	0.949	0.633	9.87E-181	FIB	LURAP1L
147	1.82E-184	0.819114875	0.948	0.669	4.14E-180	FIB	CDH2
148	7.42E-184	0.755705641	0.997	0.973	1.69E-179	FIB	LIMS1
149	1.43E-181	0.629043691	0.931	0.643	3.24E-177	FIB	ATP6V1B2
150	1.60E-179	0.655381251	0.996	0.961	3.65E-175	FIB	BRD4
151	7.12E-177	0.828047275	0.991	0.903	1.62E-172	FIB	DLC1
152	2.86E-173	0.618067473	0.983	0.859	6.51E-169	FIB	SLC31A1
153	1.76E-171	0.950183011	0.986	0.865	3.99E-167	FIB	FBN2
154	4.32E-169	0.732651745	0.993	0.906	9.82E-165	FIB	SRGAP1
155	3.85E-168	0.71219736	0.977	0.744	8.76E-164	FIB	SESN2
156	1.84E-166	0.670885584	0.982	0.808	4.19E-162	FIB	SYNE1
157	1.87E-166	0.830236233	0.672	0.257	4.24E-162	FIB	SSTR1
158	1.66E-163	0.627952774	0.98	0.838	3.78E-159	FIB	BCL2L1
159	2.89E-163	0.855189732	0.847	0.458	6.57E-159	FIB	KLF4
160	4.95E-162	0.676379441	0.983	0.896	1.12E-157	FIB	PXDC1
161	6.13E-161	0.646153042	0.933	0.723	1.39E-156	FIB	ETNK1
162	2.49E-160	0.654528061	0.882	0.589	5.65E-156	FIB	GNPDA1
163	2.52E-160	0.627949329	0.991	0.905	5.72E-156	FIB	WARS
164	9.46E-159	0.910719723	0.763	0.351	2.15E-154	FIB	GATA3
165	1.51E-153	0.688858882	0.986	0.876	3.44E-149	FIB	METRNL
166	1.91E-153	0.714560138	0.974	0.74	4.34E-149	FIB	SLC7A11
167	5.40E-152	0.70021989	0.984	0.923	1.23E-147	FIB	VAT1
168	2.33E-151	0.692376211	0.993	0.923	5.30E-147	FIB	SLFN5
169	6.30E-149	0.647711554	0.997	0.99	1.43E-144	FIB	BRI3
170	9.27E-146	0.76100726	0.993	0.941	2.11E-141	FIB	LIMA1
171	3.78E-144	0.662305394	0.972	0.843	8.60E-140	FIB	FHL2
172	2.88E-142	0.627861883	0.887	0.614	6.55E-138	FIB	CPEB4
173	2.94E-141	1.217011572	0.984	0.874	6.69E-137	FIB	CDKN1A
174	4.06E-140	0.643825177	0.988	0.933	9.23E-136	FIB	HUWE1
175	1.30E-139	1.186427404	0.936	0.712	2.96E-135	FIB	ADAMTS1
176	3.46E-138	0.735067734	0.998	0.983	7.87E-134	FIB	ZFAS1
177	1.67E-136	0.7085671	0.998	0.968	3.79E-132	FIB	SQSTM1
178	1.05E-135	0.659467765	0.993	0.908	2.39E-131	FIB	IGF2R
179	6.97E-135	0.600280497	0.957	0.815	1.58E-130	FIB	CDC42EP1
180	1.31E-133	0.639230457	0.989	0.797	2.98E-129	FIB	DDIT3
181	9.51E-131	0.738062726	0.946	0.705	2.16E-126	FIB	MSC
182	3.40E-129	0.641418457	0.963	0.851	7.73E-125	FIB	CHIC2
183	2.37E-128	0.668176574	0.982	0.855	5.39E-124	FIB	ATP13A3
184	1.14E-127	0.769932301	0.883	0.606	2.59E-123	FIB	PMAIP1
185	6.67E-127	0.960276474	0.922	0.701	1.52E-122	FIB	SGK1
186	3.68E-126	0.658893551	0.994	0.943	8.37E-122	FIB	TPBG
187	2.22E-125	0.624439416	0.945	0.738	5.05E-121	FIB	SNAPC1
188	5.46E-116	0.635760725	0.836	0.533	1.24E-111	FIB	SPOCK1
189	1.14E-113	0.703857959	0.975	0.86	2.58E-109	FIB	ZMAT3
190	1.95E-111	0.619652084	0.832	0.531	4.43E-107	FIB	CREBRF
191	2.60E-104	0.763588522	0.859	0.593	5.91E-100	FIB	F2R
192	6.35E-100	0.59276341	0.992	0.956	1.44E-95	FIB	SNHG8
193	1.07E-95	0.82532465	0.674	0.349	2.43E-91	FIB	DKK1
194	5.29E-95	0.720997134	0.962	0.861	1.20E-90	FIB	UAP1
195	5.92E-93	0.595868986	0.79	0.517	1.34E-88	FIB	TENT5A
196	8.90E-91	0.653504172	0.978	0.845	2.02E-86	FIB	ABL2
197	1.45E-81	0.611808004	0.808	0.596	3.30E-77	FIB	NTM
198	5.69E-81	0.687039056	0.996	0.925	1.29E-76	FIB	POSTN
199	2.24E-72	0.677103894	0.978	0.917	5.10E-68	FIB	NR2F1
200	2.96E-29	0.638568387	0.882	0.777	6.74E-25	FIB	HAS2
201	1.18E-288	1.641295603	0.997	0.952	2.68E-284	vFIB	COL3A1
202	7.60E-232	1.162119932	1	0.997	1.73E-227	vFIB	COL1A2
203	2.66E-195	1.045879274	0.999	0.99	6.04E-191	vFIB	SPARC
204	2.85E-195	1.008616284	1	0.998	6.47E-191	vFIB	COL1A1
205	2.76E-186	0.782200847	0.999	0.961	6.28E-182	vFIB	COL5A2
206	2.96E-171	0.853270272	0.995	0.947	6.73E-167	vFIB	COL5A1
207	4.08E-171	0.835750939	0.999	0.993	9.28E-167	vFIB	CALD1
208	4.01E-161	0.730257272	1	0.994	9.11E-157	vFIB	COL6A1
209	8.45E-160	0.652732375	0.877	0.531	1.92E-155	vFIB	CD248
210	2.37E-156	0.842265888	0.949	0.795	5.40E-152	vFIB	LMCD1
211	2.58E-155	0.59264812	0.909	0.65	5.86E-151	vFIB	MAGED1
212	6.36E-144	0.734992396	0.98	0.876	1.45E-139	vFIB	ADAMTS2
213	9.71E-134	0.494744771	0.999	0.985	2.21E-129	vFIB	SERPINH1
214	4.22E-133	0.922960338	0.91	0.64	9.58E-129	vFIB	COL5A3
215	5.38E-129	0.584394575	0.999	0.997	1.22E-124	vFIB	LGALS1
216	6.61E-129	0.609981107	0.97	0.891	1.50E-124	vFIB	MXD4
217	2.45E-126	0.741067504	0.972	0.935	5.56E-122	vFIB	MEG3
218	1.88E-125	0.821376812	0.964	0.809	4.28E-121	vFIB	NREP
219	9.07E-122	0.998434979	0.988	0.932	2.06E-117	vFIB	COL4A1
220	1.71E-120	0.703269194	0.839	0.544	3.88E-116	vFIB	TMEM119
221	3.28E-117	0.492978284	0.992	0.963	7.47E-113	vFIB	SELENOM
222	1.09E-116	0.51641657	0.992	0.966	2.48E-112	vFIB	PDLIM2
223	1.17E-116	0.594450231	0.916	0.749	2.66E-112	vFIB	KDELR3
224	2.51E-115	0.50561524	0.966	0.894	5.69E-111	vFIB	RTL8C
225	1.62E-111	0.600613885	0.999	0.993	3.68E-107	vFIB	COL6A2
226	4.06E-106	0.766617409	0.693	0.405	9.22E-102	vFIB	APCDD1
227	4.26E-101	0.413496873	0.971	0.897	9.68E-97	vFIB	IFI27L2
228	8.53E-101	0.42275655	0.988	0.954	1.94E-96	vFIB	FKBP10
229	1.92E-100	0.750609812	0.995	0.957	4.36E-96	vFIB	COL4A2
230	1.74E-99	0.463596617	0.85	0.596	3.96E-95	vFIB	CHN1
231	3.81E-95	0.616714191	0.994	0.959	8.65E-91	vFIB	MYL9
232	2.00E-94	0.608454007	0.907	0.776	4.54E-90	vFIB	GPM6B
233	2.39E-94	0.412584901	0.983	0.929	5.42E-90	vFIB	NME4
234	2.82E-93	0.394240381	0.935	0.812	6.42E-89	vFIB	CDC42EP5
235	2.02E-92	0.56762046	0.948	0.823	4.59E-88	vFIB	CPM
236	2.29E-92	0.404912776	0.779	0.494	5.21E-88	vFIB	FAM198B
237	4.24E-92	0.479827066	0.974	0.92	9.63E-88	vFIB	PDLIM7
238	8.71E-92	0.447628641	0.994	0.981	1.98E-87	vFIB	OST4
239	7.46E-90	0.429236986	0.983	0.947	1.70E-85	vFIB	RRAS
240	5.02E-89	0.459627548	0.648	0.348	1.14E-84	vFIB	WISP1
241	2.01E-87	0.513951445	0.921	0.753	4.56E-83	vFIB	LOXL1
242	4.76E-87	0.628409304	0.712	0.411	1.08E-82	vFIB	CARMN
243	4.14E-85	0.577101471	0.992	0.946	9.40E-81	vFIB	WNT5A
244	6.68E-85	0.447222178	0.863	0.683	1.52E-80	vFIB	MAGED2
245	5.02E-84	0.647766888	0.94	0.797	1.14E-79	vFIB	GAS1
246	1.44E-82	0.409683091	0.983	0.944	3.28E-78	vFIB	YIF1A
247	1.74E-82	0.526356699	0.971	0.919	3.96E-78	vFIB	HSPB1
248	2.33E-82	0.429328491	0.885	0.727	5.30E-78	vFIB	COPZ2
249	1.92E-81	0.462335794	0.741	0.492	4.37E-77	vFIB	FILIP1L
250	2.45E-80	0.447269996	0.999	0.991	5.57E-76	vFIB	COL6A3
251	4.71E-80	1.020564602	0.777	0.577	1.07E-75	vFIB	CXCL5
252	7.48E-80	0.408996779	0.992	0.976	1.70E-75	vFIB	PPDPF
253	6.48E-77	0.545998185	0.726	0.499	1.47E-72	vFIB	IL32
254	7.76E-76	0.533141339	0.994	0.973	1.76E-71	vFIB	DCN
255	5.25E-75	0.656183694	0.885	0.73	1.19E-70	vFIB	KCNQ1OT1
256	3.37E-74	0.495783743	0.87	0.751	7.67E-70	vFIB	TCEAL3
257	3.23E-73	0.459588331	0.775	0.53	7.34E-69	vFIB	HIVEP3
258	4.36E-73	0.510590312	0.77	0.534	9.92E-69	vFIB	NOTCH3
259	5.08E-73	0.482552389	0.995	0.981	1.16E-68	vFIB	GSTP1
260	1.34E-72	0.708173501	0.468	0.217	3.04E-68	vFIB	SULF1
261	3.75E-72	0.397085424	0.825	0.606	8.51E-68	vFIB	CD82
262	1.07E-71	0.429244453	0.934	0.814	2.43E-67	vFIB	TYMP
263	2.12E-71	0.540119344	0.995	0.96	4.83E-67	vFIB	SPON2
264	2.09E-69	0.57683783	0.983	0.944	4.74E-65	vFIB	CTHRC1
265	1.90E-67	0.426183767	0.849	0.657	4.33E-63	vFIB	SERPINF1
266	2.17E-66	0.80896595	0.808	0.618	4.92E-62	vFIB	VCAN
267	6.13E-66	0.563437418	0.978	0.886	1.39E-61	vFIB	BGN
268	9.04E-64	0.403584907	0.989	0.966	2.06E-59	vFIB	RAB13
269	4.75E-62	0.592136428	0.996	0.99	1.08E-57	vFIB	TPM2
270	2.19E-60	0.628684296	0.957	0.916	4.98E-56	vFIB	PALLD
271	3.87E-60	0.400997785	0.864	0.721	8.80E-56	vFIB	CDH11
272	1.38E-59	0.525925775	0.717	0.502	3.14E-55	vFIB	TMEM176B
273	3.35E-57	0.410823229	0.913	0.764	7.62E-53	vFIB	PCOLCE
274	1.25E-56	0.458382219	0.634	0.378	2.85E-52	vFIB	CXCL8
275	1.73E-56	0.425240509	0.999	0.993	3.93E-52	vFIB	MYL6
276	5.74E-56	0.547107937	0.666	0.455	1.30E-51	vFIB	TMEM176A
277	2.83E-55	0.397237998	0.534	0.304	6.42E-51	vFIB	CRISPLD2
278	1.62E-52	0.498320884	0.997	0.956	3.68E-48	vFIB	TPM1
279	8.47E-52	0.617264828	0.952	0.871	1.93E-47	vFIB	INHBA
280	1.20E-51	0.676730649	0.594	0.399	2.72E-47	vFIB	TNFAIP3
281	8.14E-49	0.410260129	0.999	0.992	1.85E-44	vFIB	NEAT1
282	1.35E-48	0.555311958	0.875	0.76	3.06E-44	vFIB	IGFBP7
283	1.75E-47	0.407805561	0.945	0.869	3.99E-43	vFIB	IFITM2
284	2.47E-47	0.455963099	0.677	0.49	5.61E-43	vFIB	F3
285	4.05E-46	0.483957554	0.915	0.803	9.20E-42	vFIB	COL18A1
286	3.06E-45	0.466987493	0.85	0.718	6.95E-41	vFIB	HMGCS1
287	1.39E-42	0.43135053	0.916	0.766	3.16E-38	vFIB	ABI3BP
288	2.44E-42	0.444844952	0.63	0.45	5.54E-38	vFIB	ADAMTS4
289	9.17E-39	0.422326569	0.77	0.644	2.09E-34	vFIB	ITGA1
290	1.00E-37	0.437334847	0.983	0.922	2.28E-33	vFIB	POSTN
291	1.65E-34	0.738520823	0.896	0.877	3.75E-30	vFIB	CTGF
292	7.28E-33	0.423736918	0.728	0.587	1.66E-28	vFIB	PCDH9
293	1.21E-32	0.607975517	0.954	0.852	2.75E-28	vFIB	TAGLN
294	9.89E-30	0.487936615	0.548	0.384	2.25E-25	vFIB	TGM2
295	3.77E-28	0.407988798	0.739	0.621	8.57E-24	vFIB	ZNF503
296	6.89E-27	0.462575608	0.709	0.546	1.57E-22	vFIB	ID3
297	7.66E-27	0.530409729	0.501	0.349	1.74E-22	vFIB	COL11A1
298	1.38E-26	0.499168856	0.714	0.599	3.13E-22	vFIB	CXCL3
299	1.73E-23	0.60168322	0.908	0.822	3.93E-19	vFIB	ACTA2
300	1.98E-06	0.401449871	0.509	0.456	0.045066206	vFIB	AREG
301	2.15E-237	2.40000171	0.732	0.151	4.90E-233	CAF	STC1
302	1.57E-233	2.06241041	1	0.893	3.57E-229	CAF	MMP2
303	7.43E-225	2.352131173	1	0.926	1.69E-220	CAF	AKR1B1
304	2.04E-208	3.558815562	0.914	0.42	4.63E-204	CAF	IL1RL1
305	1.61E-200	1.615339434	1	0.996	3.67E-196	CAF	CALR
306	1.99E-198	1.234669919	0.99	0.963	4.52E-194	CAF	SARAF
307	6.68E-197	1.981532436	0.996	0.968	1.52E-192	CAF	IGFBP4
308	4.30E-194	1.538262274	0.398	0.028	9.78E-190	CAF	ADH1B
309	2.32E-193	2.81666262	0.989	0.889	5.27E-189	CAF	SERPINE2
310	7.16E-181	1.485627781	0.985	0.867	1.63E-176	CAF	CCPG1
311	1.43E-180	1.803921239	0.977	0.941	3.25E-176	CAF	PDIA4
312	2.90E-178	1.501064289	0.962	0.837	6.59E-174	CAF	ANTXR1
313	6.33E-178	1.290247274	0.983	0.905	1.44E-173	CAF	VEGFB
314	9.01E-177	1.058549393	0.998	0.984	2.05E-172	CAF	GPX4
315	2.26E-168	1.054103225	0.891	0.558	5.15E-164	CAF	CREG1
316	1.36E-165	1.243067539	0.966	0.854	3.10E-161	CAF	CYBRD1
317	8.10E-164	1.018702355	0.99	0.931	1.84E-159	CAF	NPC2
318	3.36E-163	2.547061571	0.567	0.119	7.64E-159	CAF	CEMIP
319	5.70E-159	1.177550497	0.971	0.907	1.30E-154	CAF	DNAJC3
320	1.18E-158	1.018744441	0.998	0.988	2.69E-154	CAF	CANX
321	1.72E-156	1.860310232	0.985	0.807	3.90E-152	CAF	SOD2
322	1.49E-153	1.018090658	0.745	0.282	3.38E-149	CAF	ABCC3
323	2.07E-152	1.017235014	0.764	0.329	4.71E-148	CAF	SERPING1
324	1.35E-151	0.952926748	0.998	0.978	3.06E-147	CAF	SSR4
325	2.72E-150	0.908716129	0.987	0.97	6.19E-146	CAF	C12orf57
326	8.83E-149	0.918792315	0.852	0.496	2.01E-144	CAF	FCGRT
327	1.74E-148	0.936754091	0.466	0.078	3.96E-144	CAF	PTGES
328	3.66E-147	1.09168211	0.897	0.669	8.32E-143	CAF	TMEM50B
329	3.95E-146	1.898939209	0.766	0.3	8.98E-142	CAF	DEPP1
330	9.56E-144	1.641015916	0.962	0.821	2.17E-139	CAF	MANF
331	1.48E-143	1.393065789	0.975	0.941	3.36E-139	CAF	NUCB2
332	7.36E-143	1.326280706	0.918	0.697	1.67E-138	CAF	DNAJB9
333	2.12E-139	0.928191391	0.996	0.975	4.82E-135	CAF	PSAP
334	2.30E-139	1.129452664	0.793	0.375	5.23E-135	CAF	IL18R1
335	3.65E-138	1.60177715	0.956	0.865	8.30E-134	CAF	SDF2L1
336	9.54E-138	0.91886267	0.989	0.969	2.17E-133	CAF	ATP2A2
337	9.93E-137	1.073231611	0.808	0.419	2.26E-132	CAF	C1R
338	4.48E-133	0.94648316	0.975	0.943	1.02E-128	CAF	CTSD
339	4.24E-132	0.870533277	0.981	0.956	9.63E-128	CAF	ERP29
340	1.91E-130	1.04638821	0.701	0.273	4.35E-126	CAF	DPP4
341	3.46E-130	1.301862365	0.944	0.902	7.87E-126	CAF	HYOU1
342	9.14E-130	2.170627222	0.774	0.335	2.08E-125	CAF	CCL2
343	3.55E-129	1.006353004	0.841	0.489	8.07E-125	CAF	C1S
344	2.93E-127	0.975698507	0.977	0.928	6.66E-123	CAF	FKBP2
345	1.21E-126	1.292071019	0.408	0.065	2.76E-122	CAF	RARRES2
346	9.40E-125	1.657412695	0.923	0.831	2.14E-120	CAF	NAMPT
347	3.21E-121	0.947830877	0.992	0.925	7.30E-117	CAF	PNRC1
348	2.87E-120	0.916833833	0.977	0.945	6.52E-116	CAF	SELENOK
349	1.78E-119	1.133726694	0.979	0.964	4.04E-115	CAF	HERPUD1
350	1.12E-118	1.116744298	0.636	0.236	2.54E-114	CAF	MFAP4
351	2.09E-118	0.888075223	0.851	0.608	4.74E-114	CAF	YPEL3
352	4.73E-117	1.756588999	0.845	0.495	1.08E-112	CAF	FBXO32
353	1.73E-116	0.950597146	0.975	0.921	3.92E-112	CAF	LPAR1
354	2.83E-116	1.395477407	0.969	0.935	6.44E-112	CAF	SLC3A2
355	2.03E-114	1.058271239	0.925	0.741	4.61E-110	CAF	GPNMB
356	3.68E-114	1.373436653	0.925	0.887	8.37E-110	CAF	RAB31
357	1.02E-113	1.068791502	0.789	0.429	2.31E-109	CAF	ABCA1
358	6.04E-113	0.9390257	0.954	0.915	1.37E-108	CAF	SEL1L
359	4.45E-110	0.890012807	0.977	0.946	1.01E-105	CAF	HTRA1
360	7.38E-110	2.021068712	0.847	0.445	1.68E-105	CAF	CXCL1
361	4.71E-109	1.141156297	0.918	0.856	1.07E-104	CAF	CRELD2
362	6.33E-108	1.109087491	0.973	0.947	1.44E-103	CAF	COL12A1
363	2.02E-105	1.478941921	0.437	0.1	4.59E-101	CAF	C11orf96
364	5.18E-102	1.293212662	0.92	0.775	1.18E-97	CAF	H1F0
365	8.80E-97	0.970911839	0.757	0.46	2.00E-92	CAF	PLPP3
366	2.03E-95	0.898324233	0.989	0.945	4.61E-91	CAF	MFGE8
367	4.02E-95	1.223882604	0.833	0.572	9.14E-91	CAF	SLC7A2
368	2.47E-92	0.908093862	0.404	0.097	5.62E-88	CAF	FMOD
369	8.14E-92	1.200950001	1	0.979	1.85E-87	CAF	DCN
370	1.57E-91	1.136417698	0.563	0.217	3.56E-87	CAF	SFRP1
371	4.23E-90	0.895472061	0.893	0.798	9.61E-86	CAF	DNAJB11
372	6.89E-85	1.128547488	1	0.975	1.57E-80	CAF	SAT1
373	1.30E-84	1.264773101	0.667	0.275	2.96E-80	CAF	CXCL6
374	1.72E-84	1.060257437	0.921	0.81	3.91E-80	CAF	PDGFRA
375	1.03E-83	1.018222432	0.989	0.986	2.34E-79	CAF	MMP14
376	3.44E-80	2.017719605	0.213	0.023	7.82E-76	CAF	IGFBP5
377	5.78E-79	1.291218265	0.858	0.682	1.31E-74	CAF	LUM
378	1.21E-78	1.209468444	0.471	0.162	2.74E-74	CAF	APOE
379	2.09E-78	0.928233191	0.854	0.745	4.76E-74	CAF	SERINC2
380	1.72E-77	0.891767532	0.877	0.789	3.91E-73	CAF	DRAM1
381	2.65E-72	0.913296462	0.849	0.796	6.03E-68	CAF	CPD
382	3.03E-72	0.925144574	0.943	0.842	6.89E-68	CAF	DDIT3
383	3.63E-72	0.954708983	0.898	0.819	8.26E-68	CAF	TWIST2
384	2.15E-71	0.876046291	0.967	0.962	4.90E-67	CAF	OSBPL8
385	3.16E-69	1.939047043	0.757	0.438	7.19E-65	CAF	CXCL8
386	3.64E-68	0.902237322	0.847	0.77	8.28E-64	CAF	AEBP1
387	5.58E-63	0.984478799	0.684	0.441	1.27E-58	CAF	HIST1H1C
388	2.91E-62	1.235135537	0.895	0.779	6.62E-58	CAF	ADM
389	1.66E-58	1.25577911	0.927	0.915	3.76E-54	CAF	JUNB
390	3.64E-52	1.038223664	0.971	0.929	8.26E-48	CAF	THBS1
391	6.60E-47	0.90964349	0.835	0.753	1.50E-42	CAF	TNFAIP6
392	9.20E-47	0.994309125	0.466	0.231	2.09E-42	CAF	AKR1C1
393	7.11E-34	0.901659444	0.755	0.613	1.62E-29	CAF	S100A4
394	1.04E-32	1.805420901	0.387	0.207	2.37E-28	CAF	TFPI2
395	8.33E-31	0.912628115	0.51	0.316	1.89E-26	CAF	FGF7
396	7.05E-23	1.053355271	0.95	0.96	1.60E-18	CAF	IER3
397	2.99E-21	1.061840997	0.128	0.036	6.80E-17	CAF	IL24
398	2.00E-19	0.993210741	0.515	0.411	4.55E-15	CAF	TNC
399	7.92E-15	1.460015677	0.211	0.104	1.80E-10	CAF	MMP1
400	9.70E-08	0.884971903	0.67	0.642	0.002205271	CAF	CXCL3
